# Supplementary material for: The clinico-radiological paradox of cognitive function and MRI burden of white matter lesions in people with multiple sclerosis: A systematic review and meta-analysis
Source: PLoS One. 2017 May 15;12(5):e0177727. doi: 10.1371/journal.pone.0177727 (PMC5432109; doi:10.1371/journal.pone.0177727)
Supplement: S6 Appendix — (XLSX) [file pone.0177727.s006.xlsx]

## Sheet: Quality Score
REFERENCE							QUALITY ASSESSMENT CHECKLIST
AUTHORS	YEAR	TITLE	JOURNAL	REFERENCE			OBJECTIVE	STUDY DESIGN	PROSPECTIVE /RETROSPECTIVE	SETTING	TIME DELAY SPECIFIED	TIME DELAY (MRI TO COGNITIVE TESTING)	ELIGIBILITY CRITERIA	RECRUITMENT PATTERN	DEFINED OUTCOMES	CONFOUNDING FACTORS	MEASUREMENT METHODOLOGY	BLINDING	COGNITIVE TESTER BLINDED	IMAGING ASSESSOR BLINDED	STUDY SIZE CALCULATION	QUANTITATIVE VARIABLE HANDLING	STATISTICAL METHODS	DROPOUT	SUMMARY STATISTICS (PARTICIPANTS)	OUTCOME DATA	MAIN RESULTS	QUALITY TOTAL
Sacco, R., Bisecco, A., Corbo, D., Della Corte, M., d'Ambrosio, A., Docimo, R., Gallo, A., Esposito, F., Esposito, S., Cirillo, M., Lavorgna, L., Tedeschi, G. and Bonavita, S.	2015	Cognitive impairment and memory disorders in relapsing-remitting multiple sclerosis: the role of white matter, gray matter and hippocampus	J Neurol	262	7	1691-7	0.5	0	U	0.5	Y	Same day	1	0	0.5	0.5	0	0.5	N	Y	0	0.5	0.5	0	0.5	1	0.5	6.5
Yildiz, M., Tettenborn, B., Radue, E. W., Bendfeldt, K. and Borgwardt, S.	2014	Association of cognitive impairment and lesion volumes in multiple sclerosis--a MRI study	Clin Neurol Neurosurg	127		54-8	1	0	U	0.5	N	N/A	1	0	0.5	0.5	0	0	N	N	0	0.5	1	0	0.5	1	1	7.5
Laffon, M., Malandain, G., Joly, H., Cohen, M. and Lebrun, C.	2014	The HV3 Score: A New Simple Tool to Suspect Cognitive Impairment in Multiple Sclerosis in Clinical Practice	Neurol Ther	3	2	113-22	0	1	P	0	N	N/A	1	0	0.5	0.5	0	0	N	N	0	0.5	0.5	0	0.5	0.5	0	5
Niino, M., Mifune, N., Kohriyama, T., Mori, M., Ohashi, T., Kawachi, I., Shimizu, Y., Fukaura, H., Nakashima, I., Kusunoki, S., Miyamoto, K., Yoshida, K., Kanda, T., Nomura, K., Yamamura, T., Yoshii, F., Kira, J. I., Nakane, S., Yokoyama, K., Matsui, M., Miyazaki, Y. and Kikuchi, S.	2014	Association of cognitive impairment with magnetic resonance imaging findings and social activities in patients with multiple sclerosis	Clinical and Experimental Neuroimmunology	5	3	328-335	0	0	U	0	Y	<1 year	0	0	0.5	0.5	0	0	N	N	0	0.5	0.5	0	0.5	0	1	3.5
Sbardella, E., Petsas, N., Tona, F., Prosperini, L., Raz, E., Pace, G., Pozzilli, C. and Pantano, P.	2013	Assessing the correlation between grey and white matter damage with motor and cognitive impairment in multiple sclerosis patients	PLoS One	8	5	e63250	0	0	U	0	Y	Same day	1	1	0.5	0	0	0	N	N	0	1	0.5	1	1	0.5	0.5	7
Mike, A., Strammer, E., Aradi, M., Orsi, G., Perlaki, G., Hajnal, A., Sandor, J., Banati, M., Illes, E., Zaitsev, A., Herold, R., Guttmann, C. R. and Illes, Z.	2013	Disconnection mechanism and regional cortical atrophy contribute to impaired processing of facial expressions and theory of mind in multiple sclerosis: a structural MRI study	PLoS One	8	12	e82422	0.5	0	U	0.5	Y	Same day	1	0	0.5	0.5	0.5	0.5	N	Y	0	0.5	0.5	0	1	1	0.5	7.5
Francis, P. L., Jakubovic, R., O'Connor, P., Zhang, L., Eilaghi, A., Lee, L., Carroll, T. J., Mouannes-Srour, J., Feinstein, A. and Aviv, R. I.	2013	Robust perfusion deficits in cognitively impaired patients with secondary-progressive multiple sclerosis	AJNR Am J Neuroradiol	34	1	62-7	0.5	1	P	0.5	Y	Same day	1	0	0.5	0.5	0.5	0	N	N	0	0.5	0.5	0	1	0.5	0.5	7.5
Rossi, F., Giorgio, A., Battaglini, M., Stromillo, M. L., Portaccio, E., Goretti, B., Federico, A., Hakiki, B., Amato, M. P. and De Stefano, N.	2012	Relevance of brain lesion location to cognition in relapsing multiple sclerosis	PLoS One	7	11	e44826	0	0	U	0.5	Y	<1 week	1	1	0.5	0	0.5	1	Y	Y	0	0.5	0.5	0	1	0.5	1	8
Mesaros, S., Rocca, M. A., Kacar, K., Kostic, J., Copetti, M., Stosic-Opincal, T., Preziosa, P., Sala, S., Riccitelli, G., Horsfield, M. A., Drulovic, J., Comi, G. and Filippi, M.	2012	Diffusion tensor MRI tractography and cognitive impairment in multiple sclerosis	Neurology	78	13	969-75	0.5	0	U	0.5	Y	<3 days	1	1	0.5	0	0.5	0.5	Y	N	0	1	0.5	0	0.5	0.5	0.5	7.5
Lund, H., Jonsson, A., Andresen, J., Rostrup, E., Paulson, O. B. and Sorensen, P. S.	2012	Cognitive deficits in multiple sclerosis: correlations with T2 changes in normal appearing brain tissue	Acta Neurol Scand	125	5	338-44	0.5	0	R	0	Y	<25 months (median 189 days)	1	0	0	0	0.5	0.5	Y	N	0	0.5	0.5	0	0.5	0	0.5	4.5
Bomboi, G., Ikonomidou, V. N., Pellegrini, S., Stern, S. K., Gallo, A., Auh, S., Evangelou, I. E., Agarwal, J., Pellicano, C., Ohayon, J. M., Cantor, F. K., Ehrmantraut, M., McFarland, H. F., Kane, R. L. and Bagnato, F.	2011	Quality and quantity of diffuse and focal white matter disease and cognitive disability of patients with multiple sclerosis	J Neuroimaging	21	2	e57-63	0	0.5	U (Case-Control)	0.5	Y	<1 month	1	0	0.5	0.5	0.5	0.5	N	Y	0	1	1	1	1	1	0.5	9.5
Mike, A., Glanz, B. I., Hildenbrand, P., Meier, D., Bolden, K., Liguori, M., Dell'Oglio, E., Healy, B. C., Bakshi, R. and Guttmann, C. R.	2011	Identification and clinical impact of multiple sclerosis cortical lesions as assessed by routine 3T MR imaging	AJNR Am J Neuroradiol	32	3	515-21	0.5	0	U	0.5	Y	1-21 days (1.8±5.0)	0.5	0	0.5	0.5	0.5	1	Y	Y	0	0.5	1	0	1	0.5	0.5	7.5
Akbar, N., Lobaugh, N. J., O'Connor, P., Moradzadeh, L., Scott, C. J. and Feinstein, A.	2010	Diffusion tensor imaging abnormalities in cognitively impaired multiple sclerosis patients	Can J Neurol Sci	37	5	608-14	0.5	0.5	U	0.5	Y	Same day	1	1	0.5	0.5	0.5	0	N	N	0	0.5	1	0	1	1	1	9.5
Heesen, C., Schulz, K. H., Fiehler, J., Von der Mark, U., Otte, C., Jung, R., Poettgen, J., Krieger, T. and Gold, S. M.	2010	Correlates of cognitive dysfunction in multiple sclerosis	Brain Behav Immun	24	7	1148-55	0	0.5	U	0.5	Y	Same day for larger battery but up to 1 year since SDMT which decided the group division of CP/CI	1	0	0.5	0.5	0	0.5	N	Y	0	1	0.5	0	1	0.5	0.5	7
Patti, F., Amato, M. P., Trojano, M., Bastianello, S., Goretti, B., Caniatti, L., Di Monte, E., Ferrazza, P., Brescia Morra, V., Lo Fermo, S., Picconi, O., Luccichenti, G., Vecchio, R., Maimone, D., Messina, S., Gasperini, C., Orefice, V., Florio, C., Portaccio, E., Zipoli, V., Bertolotto, A., Bramanti, P., Sessa, E., Centonze, D., Cottone, S., Salemi, G., Falcini, M., Gallo, P., Perini, P., Gigl…	2009	Cognitive impairment and its relation with disease measures in mildly disabled patients with relapsing-remitting multiple sclerosis: Baseline results from the Cognitive Impairment in Multiple Sclerosis (COGIMUS) study	Multiple Sclerosis	15	7	779-788	0	0.5	P	0.5	N	N/A	1	0	0.5	0.5	0	0.5	N	Y	0	1	1	1	1	1	1	9.5
Krause, M., Wendt, J., Dressel, A., Berneiser, J., Kessler, C., Hamm, A. O. and Lotze, M.	2009	Prefrontal function associated with impaired emotion recognition in patients with multiple sclerosis	Behavioural Brain Research	205	1	280-285	0.5	0.5	U (Case-Control)	0	N	Not given	1	0	0.5	0.5	0	0	N	N	0	0.5	0.5	0	0.5	0.5	1	6
Sanchez, M. P., Nieto, A., Barroso, J., Martin, V. and Hernandez, M. A.	2008	Brain atrophy as a marker of cognitive impairment in mildly disabling relapsing-remitting multiple sclerosis	Eur J Neurol	15	10	1091-9	0.5	0	U	0.5	Y	≤1 month	0.5	1	0.5	0.5	0.5	0.5	N	Y	0	0.5	1	0	1	1	0.5	8.5
Rovaris, M., Riccitelli, G., Judica, E., Possa, F., Caputo, D., Ghezzi, A., Bertolotto, A., Capra, R., Falautano, M., Mattioli, F., Martinelli, V., Comi, G. and Filippi, M.	2008	Cognitive impairment and structural brain damage in benign multiple sclerosis	Neurology	71	19	1521-6	0	0	U	1	Y	≤48 hours	1	1	0.5	0.5	0.5	1	Y	Y	0	0.5	0.5	0	1	1	1	9.5
Karlinska, I., Siger, M., Lewanska, M. and Selmaj, K.	2008	Cognitive impairment in patients with relapsing-remitting multiple sclerosis. The correlation with MRI lesion volume	Neurol Neurochir Pol	42	5	416-23	0.5	0	U	0.5	Y	<48 hours	0.5	0	0	0.5	0	0	N	N	0	0	0	0	0.5	1	1	4.5
Lin, X., Tench, C. R., Morgan, P. S. and Constantinescu, C. S.	2008	Use of combined conventional and quantitative MRI to quantify pathology related to cognitive impairment in multiple sclerosis	J Neurol Neurosurg Psychiatry	79	4	437-41	1	0	U	0.5	Y	<24 hours	0.5	0	0.5	0.5	0	0.5	N	Y	0	1	0.5	0	1	1	1	8
Amato, M. P., Portaccio, E., Stromillo, M. L., Goretti, B., Zipoli, V., Siracusa, G., Battaglini, M., Giorgio, A., Bartolozzi, M. L., Guidi, L., Sorbi, S., Federico, A. and De Stefano, N.	2008	Cognitive assessment and quantitative magnetic resonance metrics can help to identify benign multiple sclerosis	Neurology	71	9	632-8	0	0	U	0.5	Y	within 24 hours	0.5	1	0.5	0.5	0.5	0.5	N	Y	0	0.5	1	0	1	1	1	8.5
Houtchens, M. K., Benedict, R. H., Killiany, R., Sharma, J., Jaisani, Z., Singh, B., Weinstock-Guttman, B., Guttmann, C. R. and Bakshi, R.	2007	Thalamic atrophy and cognition in multiple sclerosis	Neurology	69	12	1213-23	0.5	0	U	0.5	Y	Within 6 months	1	1	0.5	0.5	0.5	0.5	N	Y	0	1	1	0	1	1	1	10
Parmenter, B. A., Zivadinov, R., Kerenyi, L., Gavett, R., Weinstock-Guttman, B., Dwyer, M. G., Garg, N., Munschauer, F. and Benedict, R. H.	2007	Validity of the Wisconsin Card Sorting and Delis-Kaplan Executive Function System (DKEFS) Sorting Tests in multiple sclerosis	J Clin Exp Neuropsychol	29	2	215-23	0	0	U	0	N	Not given	1	0	0.5	0.5	0	0.5	N	Y	0	0.5	0.5	0	1	0.5	1	6
Lazeron, R. H., de Sonneville, L. M., Scheltens, P., Polman, C. H. and Barkhof, F.	2006	Cognitive slowing in multiple sclerosis is strongly associated with brain volume reduction	Mult Scler	12	6	760-8	0.5	0	U	0.5	Y	Within 1 week	0	1	0.5	0	0	0	N	N	0	1	1	0	0	1	0.5	6
Benedict, R. H., Bruce, J. M., Dwyer, M. G., Abdelrahman, N., Hussein, S., Weinstock-Guttman, B., Garg, N., Munschauer, F. and Zivadinov, R.	2006	Neocortical atrophy, third ventricular width, and cognitive dysfunction in multiple sclerosis	Arch Neurol	63	9	1301-6	0	0	U	0	N	Not given	0.5	0	0.5	0.5	0	1	Y	Y	0	1	1	0	0.5	1	0.5	6.5
Lazeron, R. H., Boringa, J. B., Schouten, M., Uitdehaag, B. M., Bergers, E., Lindeboom, J., Eikelenboom, M. I., Scheltens, P. H., Barkhof, F. and Polman, C. H.	2005	Brain atrophy and lesion load as explaining parameters for cognitive impairment in multiple sclerosis	Mult Scler	11	5	524-31	0.5	0	U	0	N	Not given	0	0	0.5	0.5	0	0	N	N	0	1	1	0	0.5	1	1	6
Deloire, M. S. A., Salort, E., Bonnet, M., Arimone, Y., Boudineau, M., Amieva, H., Barroso, B., Ouallet, J. C., Pachai, C., Galliaud, E., Petry, K. G., Dousset, V., Fabrigoule, C. and Brochet, B.	2005	Cognitive impairment as marker of diffuse brain abnormalities in early relapsing remitting multiple sclerosis	Journal of Neurology, Neurosurgery and Psychiatry	76	4	519-526	0	0	U	1	Y	Same day	1	1	0.5	0.5	0.5	0.5	N	Y	0	1	1	0	0.5	0.5	0.5	8.5
Archibald, C. J., Wei, X., Scott, J. N., Wallace, C. J., Zhang, Y., Metz, L. M. and Mitchell, J. R.	2004	Posterior fossa lesion volume and slowed information processing in multiple sclerosis	Brain	127	7	1526-34	0.5	0	U	0.5	Y	<2 weeks	1	0	0.5	0.5	0.5	0.5	N	Y	0	0.5	0	0	1	1	0.5	7
Benedict, R. H., Weinstock-Guttman, B., Fishman, I., Sharma, J., Tjoa, C. W. and Bakshi, R.	2004	Prediction of neuropsychological impairment in multiple sclerosis: comparison of conventional magnetic resonance imaging measures of atrophy and lesion burden	Arch Neurol	61	2	226-30	0.5	0	U	0	N	Not given	1	1	0.5	0.5	0	1	Y	Y	0	1	1	0	0.5	0.5	0	7.5
Christodoulou, C., Krupp, L. B., Liang, Z., Huang, W.,---	2003	Cognitive performance and MR markers of cerebral injury in cognitively impaired MS patients	Neurology	60	11	1793-8	0.5	0	U	0.5	Y	<2 weeks	1	0	0.5	0.5	0.5	0	N	N	0	1	0.5	0	1	0.5	0.5	7
Bermel, R. A., Bakshi, R., Tjoa, C., Puli, S. R. and Jacobs, L.	2002	Bicaudate ratio as a magnetic resonance imaging marker of brain atrophy in multiple sclerosis	Arch Neurol	59	2	275-80	0.5	0	U	0.5	Y	<1 week	1	1	0	0	0.5	0.5	N	Y	0	1	1	0	0.5	0.5	0	7
Zivadinov, R., De Masi, R., Nasuelli, D., Monti Bragadin, L., Ukmar, M., Pozzi-Mucelli, R. S., Grop, A., Cazzato, G. and Zorzon, M.	2001	MRI techniques and cognitive impairment in the early phase of relapsing-remitting multiple sclerosis	Neuroradiology	43	4	272-278	1	0	U	0.5	Y	<48 hours	1	1	0.5	0.5	0.5	0.5	N	Y	0	1	1	0	1	0.5	0.5	9.5
Nocentini, U., Rossini, P. M., Carlesimo, G. A., Graceffa, A., Grasso, M. G., Lupoi, D., Oliveri, M., Orlacchio, A., Pozzilli, C., Rizzato, B. and Caltagirone, C.	2001	Patterns of cognitive impairment in secondary progressive stable phase of multiple sclerosis: correlations with MRI findings	Eur Neurol	45	1	11-8	0	0	U	0.5	Y	Within 3 days	1	0	0	0	0	1	Y	Y	0	0.5	0	0	0.5	1	0	4.5
Kalkers, N. F., Bergers, L., de Groot, V., Lazeron, R. H., van Walderveen, M. A., Uitdehaag, B. M., Polman, C. H. and Barkhof, F.	2001	Concurrent validity of the MS Functional Composite using MRI as a biological disease marker	Neurology	56	2	215-9	0.5	0	U	0.5	Y	Within 2 weeks	0.5	0	1	0	0.5	0.5	N	Y	0	1	0.5	0	0.5	1	1	7.5
Snyder, P. J. and Cappelleri, J. C.	2001	Information processing speed deficits may be better correlated with the extent of white matter sclerotic lesions in multiple sclerosis than previously suspected	Brain Cogn	46	1-2	279-84	0.5	0	U	0	N	Not given	1	1	0.5	0	0.5	0	N	N	0	1	1	0	0	1	1	7.5
Comi, G., Rovaris, M., Falautano, M., Santuccio, G., Martinelli, V., Rocca, M. A., Possa, F., Leocani, L., Paulesu, E. and Filippi, M.	1999	A multiparametric MRI study of frontal lobe dementia in multiple sclerosis	J Neurol Sci	171	2	135-44	0	0	U	0.5	Y	<48 hours	1	1	0.5	0.5	0.5	0.5	N	Y	0	0.5	0.5	1	0.5	0.5	1	8.5
Camp, S. J., Stevenson, V. L., Thompson, A. J., Miller, D. H., Borras, C., Auriacombe, S., Brochet, B., Falautano, M., Filippi, M., Herisse-Dulo, L., Montalban, X., Parrcira, E., Polman, C. H., De Sa, J. and Langdon, D. W.	1999	Cognitive function in primary progressive and transitional progressive multiple sclerosis: a controlled study with MRI correlates	Brain	122	7	1341-8	0	0	U	0	N	Not given	0.5	0	0.5	0.5	0	0	N	N	0	0.5	0.5	1	0.5	1	1	6
Sun, X., Tanaka, M., Kondo, S., Okamoto, K. and Hirai, S.	1998	Clinical significance of reduced cerebral metabolism in multiple sclerosis: a combined PET and MRI study	Ann Nucl Med	12	2	89-94	0.5	0	U	0	N	Not given	0	0	0.5	0	0	0	N	N	0	1	0.5	0	0.5	1	1	5
Rovaris, M., Filippi, M., Falautano, M., Minicucci, L., Rocca, M. A., Martinelli, V. and Comi, G.	1998	Relation between MR abnormalities and patterns of cognitive impairment in multiple sclerosis	Neurology	50	6	1601-8	1	0	U	0.5	Y	<48 hours	1	1	0.5	0	0.5	0.5	N	Y	0	1	0.5	1	0.5	0.5	0.5	9
Hohol, M. J., Guttmann, C. R., Orav, J., Mackin, G. A., Kikinis, R., Khoury, S. J., Jolesz, F. A. and Weiner, H. L.	1997	Serial neuropsychological assessment and magnetic resonance imaging analysis in multiple sclerosis	Arch Neurol	54	8	1018-25	0	1	P	0.5	Y	Mean 8.3 days (range 0-32)	1	0	0.5	0.5	0.5	0	N	N	0	0	0.5	0	1	1	0.5	7
Patti, F., Di Stefano, M., De Pascalis, D., Ciancio, M. R., De Bernardis, E., Nicoletti, F. and Reggio, A.	1995	May there exist specific MRI findings predictive of dementia in multiple sclerosis patients?	Funct Neurol	10	2	83-90	0	0	U	1	Y	whenever possible	1	1	0.5	0	0.5	0.5	N	Y	0	0	0	0	0.5	0.5	0	5.5
Comi, G., Filippi, M., Martinelli, V., Campi, A., Rodegher, M., Alberoni, M., Sirabian, G. and Canal, N.	1995	Brain MRI correlates of cognitive impairment in primary and secondary progressive multiple sclerosis	J Neurol Sci	132	2	222-7	0.5	0	U	0	N	N/A	0.5	0	1	0	0.5	1	Y	Y	0	0.5	0	0	0	1	0.5	5.5
Moller, A., Wiedemann, G., Rohde, U., Backmund, H. and Sonntag, A.	1994	Correlates of cognitive impairment and depressive mood disorder in multiple sclerosis	Acta Psychiatr Scand	89	2	117-21	0.5	0	U	0	N	Not given	0	1	0.5	0.5	0	0.5	N	Y	0	0.5	0	1	0.5	1	1	7
Swirsky-Sacchetti, T., Field, H. L., Mitchell, D. R., Seward, J., Lublin, F. D., Knobler, R. L. and Gonzalez, C. F.	1992	The sensitivity of the Mini-Mental State Exam in the white matter dementia of multiple sclerosis	J Clin Psychol	48	6	779-86	0.5	0	U	0.5	Y	up to 4 weeks	0	0	0.5	0	0.5	1	Y	Y	0	1	0	0	0	1	1	6
Ron, M. A., Callanan, M. M. and Warrington, E. K.	1991	Cognitive abnormalities in multiple sclerosis: a psychometric and MRI study	Psychol Med	21	1	59-68	0	0	U (Part of cohort study?)	0	Y	<2 weeks	0.5	1	0.5	0.5	0	0	N	N	0	0.5	0.5	0	0	0.5	1	5
Pozzilli, C., Passafiume, D., Bernardi, S., Pantano, P., Incoccia, C., Bastianello, S., Bozzao, L., Lenzi, G. L. and Fieschi, C.	1991	SPECT, MRI and cognitive functions in multiple sclerosis	J Neurol Neurosurg Psychiatry	54	2	110-5	0.5	0	U	0	N	N/A	0.5	0	0.5	0	0.5	0.5	N	Y	0	0.5	0.5	0	0.5	1	1	6
Izquierdo, G., Campoy, F., Jr., Mir, J., Gonzalez, M. and Martinez-Parra, C.	1991	Memory and learning disturbances in multiple sclerosis. MRI lesions and neuropsychological correlation	Eur J Radiol	13	3	220-4	0	0	U	0	N	N/A	0	1	0.5	0	0.5	1	Y	Y	0	0	0	0	0.5	0	0	3.5
Anzola, G. P., Bevilacqua, L., Cappa, S. F., Capra, R., Faglia, L., Farina, E., Frisoni, G., Mariani, C., Pasolini, M. P. and Vignolo, L. A.	1990	Neuropsychological assessment in patients with relapsing-remitting multiple sclerosis and mild functional impairment: correlation with magnetic resonance imaging	J Neurol Neurosurg Psychiatry	53	2	142-5	0	0	U	0.5	Y	2 days - 6 months	1	0	0.5	0.5	0	0.5	N	Y	0	1	0.5	0	0.5	0	0	5
Franklin, G. M., Heaton, R. K., Nelson, L. M., Filley, C. M. and Seibert, C.	1988	Correlation of neuropsychological and MRI findings in chronic/progressive multiple sclerosis	Neurology	38	12	1826-9	0.5	0	U	0.5	Y	<1 week	0	0	0.5	0	0	0.5	N	Y	0	0	0.5	0	0	0.5	1	4
Huber, S. J., Paulson, G. W. and Shuttleworth, E. C.	1987	Magnetic resonance imaging correlates of dementia in multiple sclerosis	Archives of Neurology	44	7	732-736	0	0	U	0	N	N/A	0	0	0.5	0	0.5	0.5	N	Y	0	0.5	0	0	0	0.5	0.5	3
														16 (1)

## Sheet: Participants
REFERENCE							PARTICIPANT CHARACTERISTICS
AUTHORS	YEAR	TITLE	JOURNAL	REFERENCE			PARTICIPANT NUMBER	PHENOTYPE	FEMALE (%)	AGE: MEAN±SD (RANGE)	EDSS: MEAN± SD (RANGE)
Sacco, R., Bisecco, A., Corbo, D., Della Corte, M., d'Ambrosio, A., Docimo, R., Gallo, A., Esposito, F., Esposito, S., Cirillo, M., Lavorgna, L., Tedeschi, G. and Bonavita, S.	2015	Cognitive impairment and memory disorders in relapsing-remitting multiple sclerosis: the role of white matter, gray matter and hippocampus	J Neurol	262	7	1691-7	46	RR	63	39.6±7.7	Median 2.5 (1-6)
Yildiz, M., Tettenborn, B., Radue, E. W., Bendfeldt, K. and Borgwardt, S.	2014	Association of cognitive impairment and lesion volumes in multiple sclerosis--a MRI study	Clin Neurol Neurosurg	127		54-8	78	RR	53	38.7±10.1 (21-60)	2.3 ± 1.1 (0-5.5)
Laffon, M., Malandain, G., Joly, H., Cohen, M. and Lebrun, C.	2014	The HV3 Score: A New Simple Tool to Suspect Cognitive Impairment in Multiple Sclerosis in Clinical Practice	Neurol Ther	3	2	113-22	75	RR	76	36.1±9.2	1.5 (median) (0-5.5)
Niino, M., Mifune, N., Kohriyama, T., Mori, M., Ohashi, T., Kawachi, I., Shimizu, Y., Fukaura, H., Nakashima, I., Kusunoki, S., Miyamoto, K., Yoshida, K., Kanda, T., Nomura, K., Yamamura, T., Yoshii, F., Kira, J. I., Nakane, S., Yokoyama, K., Matsui, M., Miyazaki, Y. and Kikuchi, S.	2014	Association of cognitive impairment with magnetic resonance imaging findings and social activities in patients with multiple sclerosis	Clinical and Experimental Neuroimmunology	5	3	328-335	184	167 RR, 15 SP, 2 PP	73.3	39.3±10.1	2.38, 2.04
Sbardella, E., Petsas, N., Tona, F., Prosperini, L., Raz, E., Pace, G., Pozzilli, C. and Pantano, P.	2013	Assessing the correlation between grey and white matter damage with motor and cognitive impairment in multiple sclerosis patients	PLoS One	8	5	e63250	36	RR	72.2	34±8	2.5 = median (1-4.5)
Mike, A., Strammer, E., Aradi, M., Orsi, G., Perlaki, G., Hajnal, A., Sandor, J., Banati, M., Illes, E., Zaitsev, A., Herold, R., Guttmann, C. R. and Illes, Z.	2013	Disconnection mechanism and regional cortical atrophy contribute to impaired processing of facial expressions and theory of mind in multiple sclerosis: a structural MRI study	PLoS One	8	12	e82422	49	44 RR 5SP	63.3	39.82±9.31 (20-61)	Mean 2.43±1.71 (0-6)
Francis, P. L., Jakubovic, R., O'Connor, P., Zhang, L., Eilaghi, A., Lee, L., Carroll, T. J., Mouannes-Srour, J., Feinstein, A. and Aviv, R. I.	2013	Robust perfusion deficits in cognitively impaired patients with secondary-progressive multiple sclerosis	AJNR Am J Neuroradiol	34	1	62-7	45	SP	60	54.8	6/6.5 (given by group)
Rossi, F., Giorgio, A., Battaglini, M., Stromillo, M. L., Portaccio, E., Goretti, B., Federico, A., Hakiki, B., Amato, M. P. and De Stefano, N.	2012	Relevance of brain lesion location to cognition in relapsing multiple sclerosis	PLoS One	7	11	e44826	142	RR	75.4	39.4±9.1 (18.5-575)	1.8±1.2 (0-6)
Mesaros, S., Rocca, M. A., Kacar, K., Kostic, J., Copetti, M., Stosic-Opincal, T., Preziosa, P., Sala, S., Riccitelli, G., Horsfield, M. A., Drulovic, J., Comi, G. and Filippi, M.	2012	Diffusion tensor MRI tractography and cognitive impairment in multiple sclerosis	Neurology	78	13	969-75	82	20 RR, 19 SP, 23 PP, 20 'benign'	64.6	44 (22-60)	Median 3.5 (0-8.5)
Lund, H., Jonsson, A., Andresen, J., Rostrup, E., Paulson, O. B. and Sorensen, P. S.	2012	Cognitive deficits in multiple sclerosis: correlations with T2 changes in normal appearing brain tissue	Acta Neurol Scand	125	5	338-44	50	49 RR, 1 SP	76	35.9, 9.4	Median 2.5 (0-6)
Bomboi, G., Ikonomidou, V. N., Pellegrini, S., Stern, S. K., Gallo, A., Auh, S., Evangelou, I. E., Agarwal, J., Pellicano, C., Ohayon, J. M., Cantor, F. K., Ehrmantraut, M., McFarland, H. F., Kane, R. L. and Bagnato, F.	2011	Quality and quantity of diffuse and focal white matter disease and cognitive disability of patients with multiple sclerosis	J Neuroimaging	21	2	e57-63	19	20 RR, 4 SP	70.8	45.4±9.7(46, 19-57)	2.3±1.7, median 1.5 (0-6.5)
Mike, A., Glanz, B. I., Hildenbrand, P., Meier, D., Bolden, K., Liguori, M., Dell'Oglio, E., Healy, B. C., Bakshi, R. and Guttmann, C. R.	2011	Identification and clinical impact of multiple sclerosis cortical lesions as assessed by routine 3T MR imaging	AJNR Am J Neuroradiol	32	3	515-21	26	20RR 6SP	73	43.27±6.8 (33-54)	2.6±2.0 (0-6)
Akbar, N., Lobaugh, N. J., O'Connor, P., Moradzadeh, L., Scott, C. J. and Feinstein, A.	2010	Diffusion tensor imaging abnormalities in cognitively impaired multiple sclerosis patients	Can J Neurol Sci	37	5	608-14	62	49 RR, 11 SP, 2 PP	82.3	40.7±9.6	Median 2.5
Heesen, C., Schulz, K. H., Fiehler, J., Von der Mark, U., Otte, C., Jung, R., Poettgen, J., Krieger, T. and Gold, S. M.	2010	Correlates of cognitive dysfunction in multiple sclerosis	Brain Behav Immun	24	7	1148-55	50	27 RR, 23 SP	58	43.7±10	U (Means of 4.4 and 3.0 in two groups)
Patti, F., Amato, M. P., Trojano, M., Bastianello, S., Goretti, B., Caniatti, L., Di Monte, E., Ferrazza, P., Brescia Morra, V., Lo Fermo, S., Picconi, O., Luccichenti, G., Vecchio, R., Maimone, D., Messina, S., Gasperini, C., Orefice, V., Florio, C., Portaccio, E., Zipoli, V., Bertolotto, A., Bramanti, P., Sessa, E., Centonze, D., Cottone, S., Salemi, G., Falcini, M., Gallo, P., Perini, P., Gigl…	2009	Cognitive impairment and its relation with disease measures in mildly disabled patients with relapsing-remitting multiple sclerosis: Baseline results from the Cognitive Impairment in Multiple Sclerosis (COGIMUS) study	Multiple Sclerosis	15	7	779-788	327	RR	64.8	33±8	Mean 0.9±1.9
Krause, M., Wendt, J., Dressel, A., Berneiser, J., Kessler, C., Hamm, A. O. and Lotze, M.	2009	Prefrontal function associated with impaired emotion recognition in patients with multiple sclerosis	Behavioural Brain Research	205	1	280-285	22	17 RR, 5 SP (not evenly distributed between groups)	81.8	39.5 (means ±SD given for each group)	Impaired group Median 3.5 (1-5); unimpaired group median 1.5 (0-3.5)
Sanchez, M. P., Nieto, A., Barroso, J., Martin, V. and Hernandez, M. A.	2008	Brain atrophy as a marker of cognitive impairment in mildly disabling relapsing-remitting multiple sclerosis	Eur J Neurol	15	10	1091-9	52	RR	69.2	31.69±8.4	Mean 2.05±0.76 (0-3)
Rovaris, M., Riccitelli, G., Judica, E., Possa, F., Caputo, D., Ghezzi, A., Bertolotto, A., Capra, R., Falautano, M., Mattioli, F., Martinelli, V., Comi, G. and Filippi, M.	2008	Cognitive impairment and structural brain damage in benign multiple sclerosis	Neurology	71	19	1521-6	62	Benign'	59.7	46.4 (35-63)	Median 1.5 (0 -3)
Karlinska, I., Siger, M., Lewanska, M. and Selmaj, K.	2008	Cognitive impairment in patients with relapsing-remitting multiple sclerosis. The correlation with MRI lesion volume	Neurol Neurochir Pol	42	5	416-23	60	RR	68.3	37.4±8.0	Mean 2.9±1.2 (2-6.5)
Lin, X., Tench, C. R., Morgan, P. S. and Constantinescu, C. S.	2008	Use of combined conventional and quantitative MRI to quantify pathology related to cognitive impairment in multiple sclerosis	J Neurol Neurosurg Psychiatry	79	4	437-41	36	RR	72.2	37.5±7.15	Mean 3±1.3
Amato, M. P., Portaccio, E., Stromillo, M. L., Goretti, B., Zipoli, V., Siracusa, G., Battaglini, M., Giorgio, A., Bartolozzi, M. L., Guidi, L., Sorbi, S., Federico, A. and De Stefano, N.	2008	Cognitive assessment and quantitative magnetic resonance metrics can help to identify benign multiple sclerosis	Neurology	71	9	632-8	47	Benign'	68.1	46.4±8.4	Mean 1.3±0.9
Houtchens, M. K., Benedict, R. H., Killiany, R., Sharma, J., Jaisani, Z., Singh, B., Weinstock-Guttman, B., Guttmann, C. R. and Bakshi, R.	2007	Thalamic atrophy and cognition in multiple sclerosis	Neurology	69	12	1213-23	31	26 RR 5 SP	74	42.4±8.4	Mean 3.7±2.2 (Median 2.5, 1-8)
Parmenter, B. A., Zivadinov, R., Kerenyi, L., Gavett, R., Weinstock-Guttman, B., Dwyer, M. G., Garg, N., Munschauer, F. and Benedict, R. H.	2007	Validity of the Wisconsin Card Sorting and Delis-Kaplan Executive Function System (DKEFS) Sorting Tests in multiple sclerosis	J Clin Exp Neuropsychol	29	2	215-23	111	82 RR, 25 SP, 2 PP, 2 RP	70.3	44.79±8.34	Mean 2.85± 1.81 (0-7.5)
Lazeron, R. H., de Sonneville, L. M., Scheltens, P., Polman, C. H. and Barkhof, F.	2006	Cognitive slowing in multiple sclerosis is strongly associated with brain volume reduction	Mult Scler	12	6	760-8	32	11 RR 13 SP 8 PP	U	48.2± 12.37 (Median 49, range 27.9 - 72.3)	Median 4.0 (1.5-7.5)
Benedict, R. H., Bruce, J. M., Dwyer, M. G., Abdelrahman, N., Hussein, S., Weinstock-Guttman, B., Garg, N., Munschauer, F. and Zivadinov, R.	2006	Neocortical atrophy, third ventricular width, and cognitive dysfunction in multiple sclerosis	Arch Neurol	63	9	1301-6	82	RR/SP	U	U	U
Lazeron, R. H., Boringa, J. B., Schouten, M., Uitdehaag, B. M., Bergers, E., Lindeboom, J., Eikelenboom, M. I., Scheltens, P. H., Barkhof, F. and Polman, C. H.	2005	Brain atrophy and lesion load as explaining parameters for cognitive impairment in multiple sclerosis	Mult Scler	11	5	524-31	82	31 RR, 33 SP, 18 PP	59.8	47 (27-73)	Median 4 (0-8.5)
Deloire, M. S. A., Salort, E., Bonnet, M., Arimone, Y., Boudineau, M., Amieva, H., Barroso, B., Ouallet, J. C., Pachai, C., Galliaud, E., Petry, K. G., Dousset, V., Fabrigoule, C. and Brochet, B.	2005	Cognitive impairment as marker of diffuse brain abnormalities in early relapsing remitting multiple sclerosis	Journal of Neurology, Neurosurgery and Psychiatry	76	4	519-526	58	RR (early)	75.9	37.34±9.17	Median 2 (0-6.5)
Archibald, C. J., Wei, X., Scott, J. N., Wallace, C. J., Zhang, Y., Metz, L. M. and Mitchell, J. R.	2004	Posterior fossa lesion volume and slowed information processing in multiple sclerosis	Brain	127	7	1526-34	20	7 RR 13 SP	75	48.5±7.8	Mean 4.2±1.9 (1.5-6.5)
Benedict, R. H., Weinstock-Guttman, B., Fishman, I., Sharma, J., Tjoa, C. W. and Bakshi, R.	2004	Prediction of neuropsychological impairment in multiple sclerosis: comparison of conventional magnetic resonance imaging measures of atrophy and lesion burden	Arch Neurol	61	2	226-30	37	30 RR 7 SP	75	41.8±9.1 (range 23 - 61)	2.5 (range 0 - 7.5)
Christodoulou, C., Krupp, L. B., Liang, Z., Huang, W.,---	2003	Cognitive performance and MR markers of cerebral injury in cognitively impaired MS patients	Neurology	60	11	1793-8	37	22RR,15SP	81.1	44.2±8.1 (range 20-55)	3.8 (0-6.5)
Bermel, R. A., Bakshi, R., Tjoa, C., Puli, S. R. and Jacobs, L.	2002	Bicaudate ratio as a magnetic resonance imaging marker of brain atrophy in multiple sclerosis	Arch Neurol	59	2	275-80	23	15 RR, 8 SP	Not given (subset)	Not given (subset)	3.2±1.6
Zivadinov, R., De Masi, R., Nasuelli, D., Monti Bragadin, L., Ukmar, M., Pozzi-Mucelli, R. S., Grop, A., Cazzato, G. and Zorzon, M.	2001	MRI techniques and cognitive impairment in the early phase of relapsing-remitting multiple sclerosis	Neuroradiology	43	4	272-278	63	RR	68.3	35.4±9.1 (21-59)	Mean 1.7, median 1.5 (0-.0)
Nocentini, U., Rossini, P. M., Carlesimo, G. A., Graceffa, A., Grasso, M. G., Lupoi, D., Oliveri, M., Orlacchio, A., Pozzilli, C., Rizzato, B. and Caltagirone, C.	2001	Patterns of cognitive impairment in secondary progressive stable phase of multiple sclerosis: correlations with MRI findings	Eur Neurol	45	1	11-8	44	SP	54.5	44.2 ± 8.7	6.1±0.8
Kalkers, N. F., Bergers, L., de Groot, V., Lazeron, R. H., van Walderveen, M. A., Uitdehaag, B. M., Polman, C. H. and Barkhof, F.	2001	Concurrent validity of the MS Functional Composite using MRI as a biological disease marker	Neurology	56	2	215-9	134	64 RR, 41 SP, 29 PP	58.2	(17-76)	Median 3.0 (IQR 1.5-6.0)
Snyder, P. J. and Cappelleri, J. C.	2001	Information processing speed deficits may be better correlated with the extent of white matter sclerotic lesions in multiple sclerosis than previously suspected	Brain Cogn	46	1-2	279-84	41	U	75.6	45.5±8.2 (range 30-64)	U
Comi, G., Rovaris, M., Falautano, M., Santuccio, G., Martinelli, V., Rocca, M. A., Possa, F., Leocani, L., Paulesu, E. and Filippi, M.	1999	A multiparametric MRI study of frontal lobe dementia in multiple sclerosis	J Neurol Sci	171	2	135-44	22	8RR, 14SP	50	37.6 (means and SDs given for each group)	Mean 4.5 (for both groups, ranges for both groups given: 2-65.)
Camp, S. J., Stevenson, V. L., Thompson, A. J., Miller, D. H., Borras, C., Auriacombe, S., Brochet, B., Falautano, M., Filippi, M., Herisse-Dulo, L., Montalban, X., Parrcira, E., Polman, C. H., De Sa, J. and Langdon, D. W.	1999	Cognitive function in primary progressive and transitional progressive multiple sclerosis: a controlled study with MRI correlates	Brain	122	7	1341-8	63	43 PP, 20 TP	46	47.7±9.9	(Given for overall cohort, by disease phenotype)
Sun, X., Tanaka, M., Kondo, S., Okamoto, K. and Hirai, S.	1998	Clinical significance of reduced cerebral metabolism in multiple sclerosis: a combined PET and MRI study	Ann Nucl Med	12	2	89-94	20	16 RR, 2 chronic stable, 1 chronic progressive, 1 benign	50	38.6±11.1	Mean 2.6±1.5 (SD)
Rovaris, M., Filippi, M., Falautano, M., Minicucci, L., Rocca, M. A., Martinelli, V. and Comi, G.	1998	Relation between MR abnormalities and patterns of cognitive impairment in multiple sclerosis	Neurology	50	6	1601-8	30	10 RR, 15 SP, 5 PP	73.3	40.5±8.2	Median 4.5 (1-6)
Hohol, M. J., Guttmann, C. R., Orav, J., Mackin, G. A., Kikinis, R., Khoury, S. J., Jolesz, F. A. and Weiner, H. L.	1997	Serial neuropsychological assessment and magnetic resonance imaging analysis in multiple sclerosis	Arch Neurol	54	8	1018-25	44	14 RR, 12 RP, 13 CP (=SP and PP)	65.9	38.3±7.2	Mean 3.9 ± 1.8
Patti, F., Di Stefano, M., De Pascalis, D., Ciancio, M. R., De Bernardis, E., Nicoletti, F. and Reggio, A.	1995	May there exist specific MRI findings predictive of dementia in multiple sclerosis patients?	Funct Neurol	10	2	83-90	26	Chronic progressive	61.5	39.7±9.4	Mean 5.36±2.1 (median 4.5, range 2-8.5)
Comi, G., Filippi, M., Martinelli, V., Campi, A., Rodegher, M., Alberoni, M., Sirabian, G. and Canal, N.	1995	Brain MRI correlates of cognitive impairment in primary and secondary progressive multiple sclerosis	J Neurol Sci	132	2	222-7	31	14 PP, 17 SP	U	45 (SDs given for SP and PP groups)	4.8 ± 1.7 (PP), 5.2±1.2 (SP)
Moller, A., Wiedemann, G., Rohde, U., Backmund, H. and Sonntag, A.	1994	Correlates of cognitive impairment and depressive mood disorder in multiple sclerosis	Acta Psychiatr Scand	89	2	117-21	25	18 RR, 7SP	72	Mean 37	Mean 3 (1-7.5)
Swirsky-Sacchetti, T., Field, H. L., Mitchell, D. R., Seward, J., Lublin, F. D., Knobler, R. L. and Gonzalez, C. F.	1992	The sensitivity of the Mini-Mental State Exam in the white matter dementia of multiple sclerosis	J Clin Psychol	48	6	779-86	42	(from: 30RR, 26 'chronic progressive', but unclear how many of these had MRI)	U (part of larger group (75% female)	U (part of larger group with mean 39.98±7.6)	U (part of larger group)
Ron, M. A., Callanan, M. M. and Warrington, E. K.	1991	Cognitive abnormalities in multiple sclerosis: a psychometric and MRI study	Psychol Med	21	1	59-68	58	U	69	38.3 (24-67)	Not given
Pozzilli, C., Passafiume, D., Bernardi, S., Pantano, P., Incoccia, C., Bastianello, S., Bozzao, L., Lenzi, G. L. and Fieschi, C.	1991	SPECT, MRI and cognitive functions in multiple sclerosis	J Neurol Neurosurg Psychiatry	54	2	110-5	17	RR	70.6	31±10	Mean 1.7±1
Izquierdo, G., Campoy, F., Jr., Mir, J., Gonzalez, M. and Martinez-Parra, C.	1991	Memory and learning disturbances in multiple sclerosis. MRI lesions and neuropsychological correlation	Eur J Radiol	13	3	220-4	35	20 RR, 5 prog, 10 remitting progressing	51.4	40.8±10.5 (17-59)	4.12±2.0
Anzola, G. P., Bevilacqua, L., Cappa, S. F., Capra, R., Faglia, L., Farina, E., Frisoni, G., Mariani, C., Pasolini, M. P. and Vignolo, L. A.	1990	Neuropsychological assessment in patients with relapsing-remitting multiple sclerosis and mild functional impairment: correlation with magnetic resonance imaging	J Neurol Neurosurg Psychiatry	53	2	142-5	41	RR	75.6	34 (17-56)	Mean 2 (0-6)
Franklin, G. M., Heaton, R. K., Nelson, L. M., Filley, C. M. and Seibert, C.	1988	Correlation of neuropsychological and MRI findings in chronic/progressive multiple sclerosis	Neurology	38	12	1826-9	60	chronic/progressive	57	37	Mean 5.3
Huber, S. J., Paulson, G. W. and Shuttleworth, E. C.	1987	Magnetic resonance imaging correlates of dementia in multiple sclerosis	Archives of Neurology	44	7	732-736	32	U	U	40.06 (20-65)	Mean 5.31 (1-9)

## Sheet: Imaging
REFERENCE							IMAGING OVERVIEW
AUTHORS	YEAR	TITLE	JOURNAL	REFERENCE			SEQUENCE DETAILS PROVIDED	FIELD STRENGTH	SEQUENCE	SLICE THICKNESS
Sacco, R., Bisecco, A., Corbo, D., Della Corte, M., d'Ambrosio, A., Docimo, R., Gallo, A., Esposito, F., Esposito, S., Cirillo, M., Lavorgna, L., Tedeschi, G. and Bonavita, S.	2015	Cognitive impairment and memory disorders in relapsing-remitting multiple sclerosis: the role of white matter, gray matter and hippocampus	J Neurol	262	7	1691-7	Y	3T	PD/T2/FLAIR	3mm
Yildiz, M., Tettenborn, B., Radue, E. W., Bendfeldt, K. and Borgwardt, S.	2014	Association of cognitive impairment and lesion volumes in multiple sclerosis--a MRI study	Clin Neurol Neurosurg	127		54-8	N	1.5T	FLAIR	Not given (axial & sagittal imaging)
Laffon, M., Malandain, G., Joly, H., Cohen, M. and Lebrun, C.	2014	The HV3 Score: A New Simple Tool to Suspect Cognitive Impairment in Multiple Sclerosis in Clinical Practice	Neurol Ther	3	2	113-22	N	1.5T	T1 and T2 (and enhanced lesion volumes)	U
Niino, M., Mifune, N., Kohriyama, T., Mori, M., Ohashi, T., Kawachi, I., Shimizu, Y., Fukaura, H., Nakashima, I., Kusunoki, S., Miyamoto, K., Yoshida, K., Kanda, T., Nomura, K., Yamamura, T., Yoshii, F., Kira, J. I., Nakane, S., Yokoyama, K., Matsui, M., Miyazaki, Y. and Kikuchi, S.	2014	Association of cognitive impairment with magnetic resonance imaging findings and social activities in patients with multiple sclerosis	Clinical and Experimental Neuroimmunology	5	3	328-335	N	1.5t or 3T	T2 or FLAIR	5 or 6mm
Sbardella, E., Petsas, N., Tona, F., Prosperini, L., Raz, E., Pace, G., Pozzilli, C. and Pantano, P.	2013	Assessing the correlation between grey and white matter damage with motor and cognitive impairment in multiple sclerosis patients	PLoS One	8	5	e63250	Y	3T	PD/T2	4mm
Mike, A., Strammer, E., Aradi, M., Orsi, G., Perlaki, G., Hajnal, A., Sandor, J., Banati, M., Illes, E., Zaitsev, A., Herold, R., Guttmann, C. R. and Illes, Z.	2013	Disconnection mechanism and regional cortical atrophy contribute to impaired processing of facial expressions and theory of mind in multiple sclerosis: a structural MRI study	PLoS One	8	12	e82422	Y	3T	T1 and FLAIR	T1 1.2mm, FLAIR 1.3mm (both volumes)
Francis, P. L., Jakubovic, R., O'Connor, P., Zhang, L., Eilaghi, A., Lee, L., Carroll, T. J., Mouannes-Srour, J., Feinstein, A. and Aviv, R. I.	2013	Robust perfusion deficits in cognitively impaired patients with secondary-progressive multiple sclerosis	AJNR Am J Neuroradiol	34	1	62-7	Y	3T	PD/T2	3mm
Rossi, F., Giorgio, A., Battaglini, M., Stromillo, M. L., Portaccio, E., Goretti, B., Federico, A., Hakiki, B., Amato, M. P. and De Stefano, N.	2012	Relevance of brain lesion location to cognition in relapsing multiple sclerosis	PLoS One	7	11	e44826	Y	1.5T	PD/T2	3mm
Mesaros, S., Rocca, M. A., Kacar, K., Kostic, J., Copetti, M., Stosic-Opincal, T., Preziosa, P., Sala, S., Riccitelli, G., Horsfield, M. A., Drulovic, J., Comi, G. and Filippi, M.	2012	Diffusion tensor MRI tractography and cognitive impairment in multiple sclerosis	Neurology	78	13	969-75	Y	1.5T	PD/T2	2.5mm
Lund, H., Jonsson, A., Andresen, J., Rostrup, E., Paulson, O. B. and Sorensen, P. S.	2012	Cognitive deficits in multiple sclerosis: correlations with T2 changes in normal appearing brain tissue	Acta Neurol Scand	125	5	338-44	Y	1T or 1.5T	PD/T2	5mm
Bomboi, G., Ikonomidou, V. N., Pellegrini, S., Stern, S. K., Gallo, A., Auh, S., Evangelou, I. E., Agarwal, J., Pellicano, C., Ohayon, J. M., Cantor, F. K., Ehrmantraut, M., McFarland, H. F., Kane, R. L. and Bagnato, F.	2011	Quality and quantity of diffuse and focal white matter disease and cognitive disability of patients with multiple sclerosis	J Neuroimaging	21	2	e57-63	Y	3T	T2 & FLAIR	3mm
Mike, A., Glanz, B. I., Hildenbrand, P., Meier, D., Bolden, K., Liguori, M., Dell'Oglio, E., Healy, B. C., Bakshi, R. and Guttmann, C. R.	2011	Identification and clinical impact of multiple sclerosis cortical lesions as assessed by routine 3T MR imaging	AJNR Am J Neuroradiol	32	3	515-21	Y	3T	FLAIR	1.2mm
Akbar, N., Lobaugh, N. J., O'Connor, P., Moradzadeh, L., Scott, C. J. and Feinstein, A.	2010	Diffusion tensor imaging abnormalities in cognitively impaired multiple sclerosis patients	Can J Neurol Sci	37	5	608-14	Y	1.5T	PD/T2 and T1	T1: 1.2-1.4mm, PD/T2: 3mm
Heesen, C., Schulz, K. H., Fiehler, J., Von der Mark, U., Otte, C., Jung, R., Poettgen, J., Krieger, T. and Gold, S. M.	2010	Correlates of cognitive dysfunction in multiple sclerosis	Brain Behav Immun	24	7	1148-55	N	U	T2	U
Patti, F., Amato, M. P., Trojano, M., Bastianello, S., Goretti, B., Caniatti, L., Di Monte, E., Ferrazza, P., Brescia Morra, V., Lo Fermo, S., Picconi, O., Luccichenti, G., Vecchio, R., Maimone, D., Messina, S., Gasperini, C., Orefice, V., Florio, C., Portaccio, E., Zipoli, V., Bertolotto, A., Bramanti, P., Sessa, E., Centonze, D., Cottone, S., Salemi, G., Falcini, M., Gallo, P., Perini, P., Gigl…	2009	Cognitive impairment and its relation with disease measures in mildly disabled patients with relapsing-remitting multiple sclerosis: Baseline results from the Cognitive Impairment in Multiple Sclerosis (COGIMUS) study	Multiple Sclerosis	15	7	779-788	Y	1.5T	PD/T2	3mm
Krause, M., Wendt, J., Dressel, A., Berneiser, J., Kessler, C., Hamm, A. O. and Lotze, M.	2009	Prefrontal function associated with impaired emotion recognition in patients with multiple sclerosis	Behavioural Brain Research	205	1	280-285	Y	1.5T	T2	3mm (0.75mm gap)
Sanchez, M. P., Nieto, A., Barroso, J., Martin, V. and Hernandez, M. A.	2008	Brain atrophy as a marker of cognitive impairment in mildly disabling relapsing-remitting multiple sclerosis	Eur J Neurol	15	10	1091-9	Y	1.5T	PD/T2 and T1	T1 & PD/T2: 5mm with 0.5mm gaps;
Rovaris, M., Riccitelli, G., Judica, E., Possa, F., Caputo, D., Ghezzi, A., Bertolotto, A., Capra, R., Falautano, M., Mattioli, F., Martinelli, V., Comi, G. and Filippi, M.	2008	Cognitive impairment and structural brain damage in benign multiple sclerosis	Neurology	71	19	1521-6	Y	1.5T	PD/T2	5mm contiguous
Karlinska, I., Siger, M., Lewanska, M. and Selmaj, K.	2008	Cognitive impairment in patients with relapsing-remitting multiple sclerosis. The correlation with MRI lesion volume	Neurol Neurochir Pol	42	5	416-23	N	1.5T	PD/T2 and T1	U
Lin, X., Tench, C. R., Morgan, P. S. and Constantinescu, C. S.	2008	Use of combined conventional and quantitative MRI to quantify pathology related to cognitive impairment in multiple sclerosis	J Neurol Neurosurg Psychiatry	79	4	437-41	Y	1.5T	T2 (±PD)	3mm contiguous
Amato, M. P., Portaccio, E., Stromillo, M. L., Goretti, B., Zipoli, V., Siracusa, G., Battaglini, M., Giorgio, A., Bartolozzi, M. L., Guidi, L., Sorbi, S., Federico, A. and De Stefano, N.	2008	Cognitive assessment and quantitative magnetic resonance metrics can help to identify benign multiple sclerosis	Neurology	71	9	632-8	Y	1.5T	PD/T2 and T1	3mm contiguous
Houtchens, M. K., Benedict, R. H., Killiany, R., Sharma, J., Jaisani, Z., Singh, B., Weinstock-Guttman, B., Guttmann, C. R. and Bakshi, R.	2007	Thalamic atrophy and cognition in multiple sclerosis	Neurology	69	12	1213-23	Y	1.5T	T1, FLAIR	2.5mm for T1, 5mm for FLAIR all contiguous
Parmenter, B. A., Zivadinov, R., Kerenyi, L., Gavett, R., Weinstock-Guttman, B., Dwyer, M. G., Garg, N., Munschauer, F. and Benedict, R. H.	2007	Validity of the Wisconsin Card Sorting and Delis-Kaplan Executive Function System (DKEFS) Sorting Tests in multiple sclerosis	J Clin Exp Neuropsychol	29	2	215-23	Y	1.5T	T2/FLAIR/T1	Unclear which sequences used - 2.5/3/5mm slices
Lazeron, R. H., de Sonneville, L. M., Scheltens, P., Polman, C. H. and Barkhof, F.	2006	Cognitive slowing in multiple sclerosis is strongly associated with brain volume reduction	Mult Scler	12	6	760-8	Y	1.5T	T1 & T2	T2: 3mm, T1 - not given
Benedict, R. H., Bruce, J. M., Dwyer, M. G., Abdelrahman, N., Hussein, S., Weinstock-Guttman, B., Garg, N., Munschauer, F. and Zivadinov, R.	2006	Neocortical atrophy, third ventricular width, and cognitive dysfunction in multiple sclerosis	Arch Neurol	63	9	1301-6	N	1.5T	T1 & T2	U
Lazeron, R. H., Boringa, J. B., Schouten, M., Uitdehaag, B. M., Bergers, E., Lindeboom, J., Eikelenboom, M. I., Scheltens, P. H., Barkhof, F. and Polman, C. H.	2005	Brain atrophy and lesion load as explaining parameters for cognitive impairment in multiple sclerosis	Mult Scler	11	5	524-31	Y	U	T1 & T2	3mm
Deloire, M. S. A., Salort, E., Bonnet, M., Arimone, Y., Boudineau, M., Amieva, H., Barroso, B., Ouallet, J. C., Pachai, C., Galliaud, E., Petry, K. G., Dousset, V., Fabrigoule, C. and Brochet, B.	2005	Cognitive impairment as marker of diffuse brain abnormalities in early relapsing remitting multiple sclerosis	Journal of Neurology, Neurosurgery and Psychiatry	76	4	519-526	Y	1.5T	FLAIR	5mm contiguous
Archibald, C. J., Wei, X., Scott, J. N., Wallace, C. J., Zhang, Y., Metz, L. M. and Mitchell, J. R.	2004	Posterior fossa lesion volume and slowed information processing in multiple sclerosis	Brain	127	7	1526-34	Y	3T	T1 and T2	5mm with 2mm gap
Benedict, R. H., Weinstock-Guttman, B., Fishman, I., Sharma, J., Tjoa, C. W. and Bakshi, R.	2004	Prediction of neuropsychological impairment in multiple sclerosis: comparison of conventional magnetic resonance imaging measures of atrophy and lesion burden	Arch Neurol	61	2	226-30	Y	1.5T	T1 and FLAIR	Not given
Christodoulou, C., Krupp, L. B., Liang, Z., Huang, W.,---	2003	Cognitive performance and MR markers of cerebral injury in cognitively impaired MS patients	Neurology	60	11	1793-8	Y	1.5T	U	3mm, then 1.5mm for later cohort
Bermel, R. A., Bakshi, R., Tjoa, C., Puli, S. R. and Jacobs, L.	2002	Bicaudate ratio as a magnetic resonance imaging marker of brain atrophy in multiple sclerosis	Arch Neurol	59	2	275-80	Y	1.5T	T1 and FLAIR (although called T2LV)	5mm contiguous
Zivadinov, R., De Masi, R., Nasuelli, D., Monti Bragadin, L., Ukmar, M., Pozzi-Mucelli, R. S., Grop, A., Cazzato, G. and Zorzon, M.	2001	MRI techniques and cognitive impairment in the early phase of relapsing-remitting multiple sclerosis	Neuroradiology	43	4	272-278	Y	1.5T	PD/T2 and T1	5mm
Nocentini, U., Rossini, P. M., Carlesimo, G. A., Graceffa, A., Grasso, M. G., Lupoi, D., Oliveri, M., Orlacchio, A., Pozzilli, C., Rizzato, B. and Caltagirone, C.	2001	Patterns of cognitive impairment in secondary progressive stable phase of multiple sclerosis: correlations with MRI findings	Eur Neurol	45	1	11-8	Y	0.2T	U	5mm contiguous
Kalkers, N. F., Bergers, L., de Groot, V., Lazeron, R. H., van Walderveen, M. A., Uitdehaag, B. M., Polman, C. H. and Barkhof, F.	2001	Concurrent validity of the MS Functional Composite using MRI as a biological disease marker	Neurology	56	2	215-9	Y	1.0 or 1.5T	T1 and T2	3 or 5mm
Snyder, P. J. and Cappelleri, J. C.	2001	Information processing speed deficits may be better correlated with the extent of white matter sclerotic lesions in multiple sclerosis than previously suspected	Brain Cogn	46	1-2	279-84	Y	1.5T	T2 and PD	5mm with 2.5mm gap
Comi, G., Rovaris, M., Falautano, M., Santuccio, G., Martinelli, V., Rocca, M. A., Possa, F., Leocani, L., Paulesu, E. and Filippi, M.	1999	A multiparametric MRI study of frontal lobe dementia in multiple sclerosis	J Neurol Sci	171	2	135-44	Y	1.5T	PD/T2 and T1	5mm contiguous
Camp, S. J., Stevenson, V. L., Thompson, A. J., Miller, D. H., Borras, C., Auriacombe, S., Brochet, B., Falautano, M., Filippi, M., Herisse-Dulo, L., Montalban, X., Parrcira, E., Polman, C. H., De Sa, J. and Langdon, D. W.	1999	Cognitive function in primary progressive and transitional progressive multiple sclerosis: a controlled study with MRI correlates	Brain	122	7	1341-8	Published elsewhere	U	T1 & T2	3mm
Sun, X., Tanaka, M., Kondo, S., Okamoto, K. and Hirai, S.	1998	Clinical significance of reduced cerebral metabolism in multiple sclerosis: a combined PET and MRI study	Ann Nucl Med	12	2	89-94	Y	1.5T (16), 0.5T (4)	T2/PD	7mm contiguous
Rovaris, M., Filippi, M., Falautano, M., Minicucci, L., Rocca, M. A., Martinelli, V. and Comi, G.	1998	Relation between MR abnormalities and patterns of cognitive impairment in multiple sclerosis	Neurology	50	6	1601-8	Y	1.5T	PD/T2/T1	5mm contiguous
Hohol, M. J., Guttmann, C. R., Orav, J., Mackin, G. A., Kikinis, R., Khoury, S. J., Jolesz, F. A. and Weiner, H. L.	1997	Serial neuropsychological assessment and magnetic resonance imaging analysis in multiple sclerosis	Arch Neurol	54	8	1018-25	Y	1.5T	PD/T2	3mm
Patti, F., Di Stefano, M., De Pascalis, D., Ciancio, M. R., De Bernardis, E., Nicoletti, F. and Reggio, A.	1995	May there exist specific MRI findings predictive of dementia in multiple sclerosis patients?	Funct Neurol	10	2	83-90	Y	0.5T	T2	5mm
Comi, G., Filippi, M., Martinelli, V., Campi, A., Rodegher, M., Alberoni, M., Sirabian, G. and Canal, N.	1995	Brain MRI correlates of cognitive impairment in primary and secondary progressive multiple sclerosis	J Neurol Sci	132	2	222-7	Y	1.5T	T2	5mm contiguous
Moller, A., Wiedemann, G., Rohde, U., Backmund, H. and Sonntag, A.	1994	Correlates of cognitive impairment and depressive mood disorder in multiple sclerosis	Acta Psychiatr Scand	89	2	117-21	Y	0.5T	T2	5mm contiguous
Swirsky-Sacchetti, T., Field, H. L., Mitchell, D. R., Seward, J., Lublin, F. D., Knobler, R. L. and Gonzalez, C. F.	1992	The sensitivity of the Mini-Mental State Exam in the white matter dementia of multiple sclerosis	J Clin Psychol	48	6	779-86	Y	1.5T	U	5mm
Ron, M. A., Callanan, M. M. and Warrington, E. K.	1991	Cognitive abnormalities in multiple sclerosis: a psychometric and MRI study	Psychol Med	21	1	59-68	N	0.5T	U	U
Pozzilli, C., Passafiume, D., Bernardi, S., Pantano, P., Incoccia, C., Bastianello, S., Bozzao, L., Lenzi, G. L. and Fieschi, C.	1991	SPECT, MRI and cognitive functions in multiple sclerosis	J Neurol Neurosurg Psychiatry	54	2	110-5	Y	1.5T	T2/PD	U
Izquierdo, G., Campoy, F., Jr., Mir, J., Gonzalez, M. and Martinez-Parra, C.	1991	Memory and learning disturbances in multiple sclerosis. MRI lesions and neuropsychological correlation	Eur J Radiol	13	3	220-4	Y	0.15T	T2	10mm
Anzola, G. P., Bevilacqua, L., Cappa, S. F., Capra, R., Faglia, L., Farina, E., Frisoni, G., Mariani, C., Pasolini, M. P. and Vignolo, L. A.	1990	Neuropsychological assessment in patients with relapsing-remitting multiple sclerosis and mild functional impairment: correlation with magnetic resonance imaging	J Neurol Neurosurg Psychiatry	53	2	142-5	Y	0.5T	U	6-8mm
Franklin, G. M., Heaton, R. K., Nelson, L. M., Filley, C. M. and Seibert, C.	1988	Correlation of neuropsychological and MRI findings in chronic/progressive multiple sclerosis	Neurology	38	12	1826-9	Y	0.15T	T2	1cm contiguous
Huber, S. J., Paulson, G. W. and Shuttleworth, E. C.	1987	Magnetic resonance imaging correlates of dementia in multiple sclerosis	Archives of Neurology	44	7	732-736	Y	1.5T	U	5mm

## Sheet: Cognitive testing
REFERENCE		COGNITIVE TESTING									CONTROLS			DEFINING COGNITIVE IMPAIRMENT			CONFOUNDING FACTORS CONSIDERED (1 = INFORMATION OBTAINED, 2 = USED IN ANALYSIS)
AUTHORS	YEAR	TESTER	BATTERY	BRB-N	BRB-N (modified)	MACFIMS	MACFIMS (modified)	PASAT/SDMT	Other batteries, including PASAT and/or SDMT	Other	CONTROLS USED	CONTROL GROUP SIZE	MATCHING CHARACTERISTIC	NORMATIVE DATA	DEFINITION OF COGNITIVE IMPAIRMENT	PERCENTAGE COGNITIVELY IMPAIRED	AGE	SEX	EDUCATION	DRUGS ((e) for part of exclusion criteria)	PRE-MORBID IQ	COGNITIVE LEISURE	AFFECTIVE DISORDERS
Sacco, R., Bisecco, A., Corbo, D., Della Corte, M., d'Ambrosio, A., Docimo, R., Gallo, A., Esposito, F., Esposito, S., Cirillo, M., Lavorgna, L., Tedeschi, G. and Bonavita, S.	2015	U	BRB-N plus Stroop		1						Y	25	Age, sex, education	Y Italian population	Overall impairment if failure on ≥2 tests (≤2 SD below mean) with at least one a test of 'hippocampal function'	43.5	1	1	1	0 (e)	0	0	2
Yildiz, M., Tettenborn, B., Radue, E. W., Bendfeldt, K. and Borgwardt, S.	2014	U	MUSIC'							1	N	-	-	N	-	45	2	2	0	2	0	0	2
Laffon, M., Malandain, G., Joly, H., Cohen, M. and Lebrun, C.	2014	U	PASAT					1			Y	20	Age, sex, education, laterality	Y French population	< 2 SD from normative population	21.3	1	1	1	1	0	0	0
Niino, M., Mifune, N., Kohriyama, T., Mori, M., Ohashi, T., Kawachi, I., Shimizu, Y., Fukaura, H., Nakashima, I., Kusunoki, S., Miyamoto, K., Yoshida, K., Kanda, T., Nomura, K., Yamamura, T., Yoshii, F., Kira, J. I., Nakane, S., Yokoyama, K., Matsui, M., Miyazaki, Y. and Kikuchi, S.	2014	U	BRB-N	1							Y	163	Age, sex, education	U	N/A	N/A	2	2	2	0	0	0	2
Sbardella, E., Petsas, N., Tona, F., Prosperini, L., Raz, E., Pace, G., Pozzilli, C. and Pantano, P.	2013	U	PASAT					1			N	-	-	Y Ref population	N/A	N/A	2	1	0	1	0	0	0
Mike, A., Strammer, E., Aradi, M., Orsi, G., Perlaki, G., Hajnal, A., Sandor, J., Banati, M., Illes, E., Zaitsev, A., Herold, R., Guttmann, C. R. and Illes, Z.	2013	U	Theory of Mind - 3 tests							1	Y	24	Age,sex	N	N	N/A	2	2	0	1	0	0	2
Francis, P. L., Jakubovic, R., O'Connor, P., Zhang, L., Eilaghi, A., Lee, L., Carroll, T. J., Mouannes-Srour, J., Feinstein, A. and Aviv, R. I.	2013	U (Under supervision of senior neuropsychatrist)	MACFIMS			1					N	-	-	Y Normative data (previously published healthy controls (n=49) and pt data)	>1.5 SD from normative data on any test, and ≥2 abnormal test results	55.6	1	1	1	0 (e)	0	0	1
Rossi, F., Giorgio, A., Battaglini, M., Stromillo, M. L., Portaccio, E., Goretti, B., Federico, A., Hakiki, B., Amato, M. P. and De Stefano, N.	2012	Psychologists (all trained together)	BRB-N	1							N	-	-	Y Italian population	≥2 SD below mean for ≥2 subtests	25.4	1	1	0	0 (e)	0	0	0
Mesaros, S., Rocca, M. A., Kacar, K., Kostic, J., Copetti, M., Stosic-Opincal, T., Preziosa, P., Sala, S., Riccitelli, G., Horsfield, M. A., Drulovic, J., Comi, G. and Filippi, M.	2012	U	BRB-N	1							N	-	-	Y Normative data	≥2 SD below mean on one test and ≥1.5 SD on another test or ≥1.5 SD below mean on ≥3 tests. Or for individual tests ≥1.5 SD below mean; also scoring system for 'cognitive impairment index' given in supplementary material - still not using continuous variables		1	1	0	0 (e)	0	0	0
Lund, H., Jonsson, A., Andresen, J., Rostrup, E., Paulson, O. B. and Sorensen, P. S.	2012	Named neuropsychologist	Unnamed							1	N	-	Age,sex,education	U Controls unspecified	Z scores, complicated composite scores derived from multiple tests	N/A	2	2	2	0	0	0	0
Bomboi, G., Ikonomidou, V. N., Pellegrini, S., Stern, S. K., Gallo, A., Auh, S., Evangelou, I. E., Agarwal, J., Pellicano, C., Ohayon, J. M., Cantor, F. K., Ehrmantraut, M., McFarland, H. F., Kane, R. L. and Bagnato, F.	2011	U	MACFIMS (minus PASAT)				1				Y	24	Age,sex,education	N	N/A	N/A	1	1	1	0 (e)	1	0	2
Mike, A., Glanz, B. I., Hildenbrand, P., Meier, D., Bolden, K., Liguori, M., Dell'Oglio, E., Healy, B. C., Bakshi, R. and Guttmann, C. R.	2011	Named trained research assistant under supervision of named clinical neuropsychologist	MACFIMS			1					N	-	-	N	N/A	N/A	2	1	0	1	2	0	2
Akbar, N., Lobaugh, N. J., O'Connor, P., Moradzadeh, L., Scott, C. J. and Feinstein, A.	2010	U	BRB-N (without SDMT)		1						N	-	-	Y From published manual	Below 5th percentile on at least 2 of 4 tests	17.7	2	2	2	2	0	0	2
Heesen, C., Schulz, K. H., Fiehler, J., Von der Mark, U., Otte, C., Jung, R., Poettgen, J., Krieger, T. and Gold, S. M.	2010	U	SDMT as screening test then unnamed battery						1		N	-	-	U Controls unspecified	SDMT either over mean or ≥1.5 SD below mean	50	1	1	0	1	1	0	1
Patti, F., Amato, M. P., Trojano, M., Bastianello, S., Goretti, B., Caniatti, L., Di Monte, E., Ferrazza, P., Brescia Morra, V., Lo Fermo, S., Picconi, O., Luccichenti, G., Vecchio, R., Maimone, D., Messina, S., Gasperini, C., Orefice, V., Florio, C., Portaccio, E., Zipoli, V., Bertolotto, A., Bramanti, P., Sessa, E., Centonze, D., Cottone, S., Salemi, G., Falcini, M., Gallo, P., Perini, P., Gigl…	2009	U	BRB-N + Stroop		1						N	-	-	Y Italian population	≥1 SD below mean on ≥3 subtests (but considered other definitions - inc. using 5th percentile cut-off)	22.6	2	2	1	0 (e)	2	0	2
Krause, M., Wendt, J., Dressel, A., Berneiser, J., Kessler, C., Hamm, A. O. and Lotze, M.	2009	U	Part of Florida Affect Battery							1	U	11	Sex	U Controls unspecified	I think: ≥2 SD below mean for overall score	50 (selected on that basis)	1	1	0	1	0	0	1
Sanchez, M. P., Nieto, A., Barroso, J., Martin, V. and Hernandez, M. A.	2008	Experienced clinical neuropsychologist	Unnamed						1		Y	51	Age,sex,education	Y Controls	Cognitive index calculated (effectively from z scores) then impairment defined at 95th percentile compared with controls	40	2	1	2	0 (e)	1	0	2
Rovaris, M., Riccitelli, G., Judica, E., Possa, F., Caputo, D., Ghezzi, A., Bertolotto, A., Capra, R., Falautano, M., Mattioli, F., Martinelli, V., Comi, G. and Filippi, M.	2008	Neuropsychologist	Unnamed						1		N	-	-	Y Italian population	Score of 0 on ≥tests	19	1	1	0	1	0	0	0
Karlinska, I., Siger, M., Lewanska, M. and Selmaj, K.	2008	U	Unnamed							1	Y	50	Age,sex,education	N	U	40/15 depending on definition	1	1	1	0	0	0	0
Lin, X., Tench, C. R., Morgan, P. S. and Constantinescu, C. S.	2008	U	PASAT (3s)					1			N	-	-	Y Normative data	≥2 SD below mean of normative data	25	1	1	1	0 (e)	0	0	0
Amato, M. P., Portaccio, E., Stromillo, M. L., Goretti, B., Zipoli, V., Siracusa, G., Battaglini, M., Giorgio, A., Bartolozzi, M. L., Guidi, L., Sorbi, S., Federico, A. and De Stefano, N.	2008	U Trained psychologist	BRB-N + Stroop		1						N	-	-	Y Italian population	≥2 SD below mean on ≥3 subtests		1	1	1	1	0	0	2
Houtchens, M. K., Benedict, R. H., Killiany, R., Sharma, J., Jaisani, Z., Singh, B., Weinstock-Guttman, B., Guttmann, C. R. and Bakshi, R.	2007	U	MACFIMS			1					Y	16	Age,sex	N	N/A	N/A	2	2	2	1	0	0	2
Parmenter, B. A., Zivadinov, R., Kerenyi, L., Gavett, R., Weinstock-Guttman, B., Dwyer, M. G., Garg, N., Munschauer, F. and Benedict, R. H.	2007	Technicians & graduate students under supervision of neuropsychologist	Two `frontal-executive' function tests							1	Y	46	Age,sex,race	N	N/A	N/A	1	1	2	0	0	0	2
Lazeron, R. H., de Sonneville, L. M., Scheltens, P., Polman, C. H. and Barkhof, F.	2006	U - automated program, but unclear who supervised by	ANT = automated computer programme assessing cognitive slowing & accuracy							1	N	-	-	Y Normative data	N/A	N/A	1	2	0	0	0	0	0
Benedict, R. H., Bruce, J. M., Dwyer, M. G., Abdelrahman, N., Hussein, S., Weinstock-Guttman, B., Garg, N., Munschauer, F. and Zivadinov, R.	2006	U	Unnamed						1		Y	27	Age,sex,education	Y Previous control group	≥2 SD below mean on one test and ≥1.5 SD on another, or ≥1.5 SD below mean on ≥3 tests	59.8	1	1	2	0	0	0	1
Lazeron, R. H., Boringa, J. B., Schouten, M., Uitdehaag, B. M., Bergers, E., Lindeboom, J., Eikelenboom, M. I., Scheltens, P. H., Barkhof, F. and Polman, C. H.	2005	U	BRB-N (with substitution of SRT for equivalent Dutch version in most patients)		1						N	-	-	Y Normative data	Cognitive index below ≤-2	67	2	2	2	0	0	0	2
Deloire, M. S. A., Salort, E., Bonnet, M., Arimone, Y., Boudineau, M., Amieva, H., Barroso, B., Ouallet, J. C., Pachai, C., Galliaud, E., Petry, K. G., Dousset, V., Fabrigoule, C. and Brochet, B.	2005	Neuropsychologist	Unnamed		1						Y	44	Age,sex,education	Y Controls	Below 5th percentile of control performance		2	2	2	0	0	0	1
Archibald, C. J., Wei, X., Scott, J. N., Wallace, C. J., Zhang, Y., Metz, L. M. and Mitchell, J. R.	2004	U	Two processing speed tests							1	N	-	-	Y Previously published controls	N/a	45% mild (on Sternberg).	1	1	1	1	0	0	1
Benedict, R. H., Weinstock-Guttman, B., Fishman, I., Sharma, J., Tjoa, C. W. and Bakshi, R.	2004	Technician supervised by neuropsychologist	MACFIMS (modified)				1				Y	27	Age,sex,education,race	N	N/A	N/A	2	1	1	0	2	0	2
Christodoulou, C., Krupp, L. B., Liang, Z., Huang, W.,---	2003		BRB-N + Tower of Hanoi		1						N	-	-	U	N/A		2	1	2	0	0	0	1
Bermel, R. A., Bakshi, R., Tjoa, C., Puli, S. R. and Jacobs, L.	2002	U	SDMT (written version)					1			N	-	-	N	N/A	N/A	2	1	0	0	0	0	0
Zivadinov, R., De Masi, R., Nasuelli, D., Monti Bragadin, L., Ukmar, M., Pozzi-Mucelli, R. S., Grop, A., Cazzato, G. and Zorzon, M.	2001	U	Unnamed						1		Y	30	Age,sex	Y Part published cut-offs	Failure on ≥2 tests (from published norms, or ≤2SD from control mean)	23.8	2	1	2	0 (e)	0	0	2
Nocentini, U., Rossini, P. M., Carlesimo, G. A., Graceffa, A., Grasso, M. G., Lupoi, D., Oliveri, M., Orlacchio, A., Pozzilli, C., Rizzato, B. and Caltagirone, C.	2001	Psychologist	Unnamed							1	Y	25	Age,sex,education	N	U	59.1	1	1	1	0	0	0	0
Kalkers, N. F., Bergers, L., de Groot, V., Lazeron, R. H., van Walderveen, M. A., Uitdehaag, B. M., Polman, C. H. and Barkhof, F.	2001	Doctors, not further specified	PASAT					1			N	-	-	Y Partly overlapping reference population	N/A	N/A	1	1	1	0	0	0	0
Snyder, P. J. and Cappelleri, J. C.	2001	U	PASAT					1			N	-	-	N	N/A	N/A	2	2	2	0	0	0	0
Comi, G., Rovaris, M., Falautano, M., Santuccio, G., Martinelli, V., Rocca, M. A., Possa, F., Leocani, L., Paulesu, E. and Filippi, M.	1999	U	Unnamed `frontal-executive' function battery							1	N	-	-	Y Previous controls or Italian populaiton data	Abnormal results in ≥3 tests v normal results in all (1 or 2 abnormal results -> pt excluded from study)	50	1	1	1	0	0	0	0
Camp, S. J., Stevenson, V. L., Thompson, A. J., Miller, D. H., Borras, C., Auriacombe, S., Brochet, B., Falautano, M., Filippi, M., Herisse-Dulo, L., Montalban, X., Parrcira, E., Polman, C. H., De Sa, J. and Langdon, D. W.	1999	U	BRB-N (modified)		1						Y	63	Age,sex,NART	Y Controls	N/A	N/A	1	1	0	0	1	0	1
Sun, X., Tanaka, M., Kondo, S., Okamoto, K. and Hirai, S.	1998	U	Two dementia screening tests							1	N	-	-	N	N/A	N/A	1	1	0	0	0	0	0
Rovaris, M., Filippi, M., Falautano, M., Minicucci, L., Rocca, M. A., Martinelli, V. and Comi, G.	1998	U	Unnamed						1		N	-	-	N	Abnormal results in ≥2 tests	66.7	1	1	0	0	0	0	0
Hohol, M. J., Guttmann, C. R., Orav, J., Mackin, G. A., Kikinis, R., Khoury, S. J., Jolesz, F. A. and Weiner, H. L.	1997	U	BRB-N	1							N	-	-	N (published guidelines)			2	2	2	2	0	0	0
Patti, F., Di Stefano, M., De Pascalis, D., Ciancio, M. R., De Bernardis, E., Nicoletti, F. and Reggio, A.	1995	U	Unnamed							1	N	-	-	N	U	50	1	1	0	0 (e)	0	0	0
Comi, G., Filippi, M., Martinelli, V., Campi, A., Rodegher, M., Alberoni, M., Sirabian, G. and Canal, N.	1995	Named	Unnamed							1	N	-	-	Y Italian population	impaired if more than 3 abnormal tests - each abnormal if ≥2 SD below mean	32.3	1	0	1	0	0	0	0
Moller, A., Wiedemann, G., Rohde, U., Backmund, H. and Sonntag, A.	1994	U	SIDAM = Structured dementia screening interview							1	N	-	-	N	SIDAM score cut off	28	1	1	0	0 (e)	0	0	1
Swirsky-Sacchetti, T., Field, H. L., Mitchell, D. R., Seward, J., Lublin, F. D., Knobler, R. L. and Gonzalez, C. F.	1992	Neuropsychologist (and psychiatrist for MMSE)	Unnamed							1	N	-	-	Y Part - estabished cut-offs or normative data	N/A	N/A	1	1	1	0	0	0	0
Ron, M. A., Callanan, M. M. and Warrington, E. K.	1991	U	Unnamed							1	Y	46	Age,sex,education,physical disability,NART	Y Controls	Cognitive Index derived from comparison with control data (>50th centile, 25th-50th, 5th-25th, <5th) for each subtest	N/A	1	1	1	1	0	0	0
Pozzilli, C., Passafiume, D., Bernardi, S., Pantano, P., Incoccia, C., Bastianello, S., Bozzao, L., Lenzi, G. L. and Fieschi, C.	1991	U	Unnamed							1	Y	17	Age,sex,education	Y Controls	≥2 SD from mean on ≥2 SD subtests	47.1	1	1	1	0	0	0	0
Izquierdo, G., Campoy, F., Jr., Mir, J., Gonzalez, M. and Martinez-Parra, C.	1991	U	Unnamed							1	U	90	-	N Controls mentioned in passing, unclear use	N	N/A	1	1	0	0	0	0	0
Anzola, G. P., Bevilacqua, L., Cappa, S. F., Capra, R., Faglia, L., Farina, E., Frisoni, G., Mariani, C., Pasolini, M. P. and Vignolo, L. A.	1990	U	Unnamed							1	N	-	-	Y Published norms	N	N/A	1	1	1	0	0	0	1
Franklin, G. M., Heaton, R. K., Nelson, L. M., Filley, C. M. and Seibert, C.	1988	U	Unnamed						1		Y	60	Age,sex,eduction	Y Part controls, part previously published norms	≥1 SD from mean = 1 point, ≥2 SD from mean = 2 points. Sum of all tests for overall score. And tests using upper extremity excluded for 'pure cognitive score'	60	1	1	1	0	0	0	0
Huber, S. J., Paulson, G. W. and Shuttleworth, E. C.	1987	U	Unnamed							1	Y	12	Age,eduction	N	3 groups depending on how many subtests were significantly abnormal, i.e. ≥2 Sd from norm (≥3, 2, or 0/1)	28% demented	1	0	1	0	0	0	1
				4	8	3	2	6	7	20

## Sheet: Image analysis
REFERENCE		Preprocessing mentioned?	Primary sequence (s) used	Reference sequence	Number of operators	Blinding	Operator training	Operator speciality	Operator named	Semi-automated or manual outlining	Software	Is manual assessment stage mentioned?	Who did manual assessment?	Normalisation to BPV/ICV	Sample image?	Volume of interest defined	Agreement stats	Reference to previous agreement stats	Time taken per scan
Sacco, R., Bisecco, A., Corbo, D., Della Corte, M., d'Ambrosio, A., Docimo, R., Gallo, A., Esposito, F., Esposito, S., Cirillo, M., Lavorgna, L., Tedeschi, G. and Bonavita, S.	2015	U	T2	FLAIR	U	Y	U	U	U	Semi-automated	MIPAV 4.2.2	N		N	N	U	U	U	U
Yildiz, M., Tettenborn, B., Radue, E. W., Bendfeldt, K. and Borgwardt, S.	2014	U	FLAIR	T2	U	U	U	U	U	Semi-automated	AMIRA 3.1.1	N		N	N	U	U	U	U
Laffon, M., Malandain, G., Joly, H., Cohen, M. and Lebrun, C.	2014	U	T2, T1	U	U	U	U	U	U	U (presumed semi-automated)	SepINRIA	N		N	N	U	U	U	U
Niino, M., Mifune, N., Kohriyama, T., Mori, M., Ohashi, T., Kawachi, I., Shimizu, Y., Fukaura, H., Nakashima, I., Kusunoki, S., Miyamoto, K., Yoshida, K., Kanda, T., Nomura, K., Yamamura, T., Yoshii, F., Kira, J. I., Nakane, S., Yokoyama, K., Matsui, M., Miyazaki, Y. and Kikuchi, S.	2014	U	T2/FLAIR	U	U	U	U	U	U	LESION COUNT	U	N/A		N/A	N	Y - cerebral, brainstem, cerebellar	U	U	U
Sbardella, E., Petsas, N., Tona, F., Prosperini, L., Raz, E., Pace, G., Pozzilli, C. and Pantano, P.	2013	U	PD	T2	U	U	U	U	U	Semi-automated	Jim 5.0	N		N	N	U	U	U	U
Mike, A., Strammer, E., Aradi, M., Orsi, G., Perlaki, G., Hajnal, A., Sandor, J., Banati, M., Illes, E., Zaitsev, A., Herold, R., Guttmann, C. R. and Illes, Z.	2013	Field inhomogeneity correction (5 mins computer time)	FLAIR, T1	U	1	Y	U	Neurologist	Y	Semi-automated	3DSlicer 3.4	Y	1 named neurologist with relevant experience	N	Y	U	U	U	20-40 mins
Francis, P. L., Chia, T. L., Jakubovic, R., O'Connor, P., Lee, L., Feinstein, A. and Aviv, R. I.	2014	U	T2/PD	U	U	U	U	U	U	Manual	MIPAV 4.0	N/A	U	Y (ICV)	N	N	U	U	U
Rossi, F., Giorgio, A., Battaglini, M., Stromillo, M. L., Portaccio, E., Goretti, B., Federico, A., Hakiki, B., Amato, M. P. and De Stefano, N.	2012	U	PD	T2	1	Y	U	U	U	Semi-automated	Jim 5.0	N		Y (ICV)	N	U	U	U	U
Mesaros, S., Rocca, M. A., Kacar, K., Kostic, J., Copetti, M., Stosic-Opincal, T., Preziosa, P., Sala, S., Riccitelli, G., Horsfield, M. A., Drulovic, J., Comi, G. and Filippi, M.	2012	U	T2	U	U	U	U	U	U	Semi-automated	Jim 5	N		N	N	U	U	U	U
Lund, H., Jonsson, A., Andresen, J., Rostrup, E., Paulson, O. B. and Sorensen, P. S.	2012	U	T2,PD	U	U	U	U	U	U	Semi-automated thresholding	In-house 'RIP' web-link provided	N		N	N	U	U	U	U
Bomboi, G., Ikonomidou, V. N., Pellegrini, S., Stern, S. K., Gallo, A., Auh, S., Evangelou, I. E., Agarwal, J., Pellicano, C., Ohayon, J. M., Cantor, F. K., Ehrmantraut, M., McFarland, H. F., Kane, R. L. and Bagnato, F.	2011	U	T2, FLAIR	U	1 (then checked by neurologist)	Y	U	U (checked by neurologist)	U	Semi-automated	MIPAV 3.1.6	N		N	Y	U	U	U	U
Mike, A., Glanz, B. I., Hildenbrand, P., Meier, D., Bolden, K., Liguori, M., Dell'Oglio, E., Healy, B. C., Bakshi, R. and Guttmann, C. R.	2011	Field inhomogeneity correction	FLAIR	U	U	Y	U	U	U	Semi-automated	3DSlicer	Y	U	N	N	U	U	U	20-40 mins
Heesen, C., Schulz, K. H., Fiehler, J., Von der Mark, U., Otte, C., Jung, R., Poettgen, J., Krieger, T. and Gold, S. M.	2010	U	T2	U	1	Y	Y	Neuroradiologist	U	LESION COUNT	U	N/A		N/A	N	N	U	U	U
Akbar, N., Lobaugh, N. J., O'Connor, P., Moradzadeh, L., Scott, C. J. and Feinstein, A.	2010	Y - coregistration of sequences to T1	T1, T2/PD	U	U	U	U	U	U	Semi-automated	U (in Analyze)	Y	U	N	N	U	N	Y	U
Patti, F., Amato, M. P., Trojano, M., Bastianello, S., Goretti, B., Caniatti, L., Di Monte, E., Ferrazza, P., Brescia Morra, V., Lo Fermo, S., Picconi, O., Luccichenti, G., Vecchio, R., Maimone, D., Messina, S., Gasperini, C., Orefice, V., Florio, C., Portaccio, E., Zipoli, V., Bertolotto, A., Bramanti, P., Sessa, E., Centonze, D., Cottone, S., Salemi, G., Falcini, M., Gallo, P., Perini, P., Gigl…	2009	U	T2	U	1	Y	U	U	U	U	U	N		N	N	U	U	U	U
Krause, M., Wendt, J., Dressel, A., Berneiser, J., Kessler, C., Hamm, A. O. and Lotze, M.	2009	U	T2	U	1	U	U	Neurologist	U	Manual	MRIcron	N/A	Y (exper. Neurol.)	N	N	U	U	U	U
Sanchez, M. P., Nieto, A., Barroso, J., Martin, V. and Hernandez, M. A.	2008	U	PD, T1	U	1	Y	U	Neuroradiologist then U	U	Manual	U	N/A	N ('a trained observer')	N	N	U	U	U	U
Rovaris, M., Riccitelli, G., Judica, E., Possa, F., Caputo, D., Ghezzi, A., Bertolotto, A., Capra, R., Falautano, M., Mattioli, F., Martinelli, V., Comi, G. and Filippi, M.	2008	U	T2	U	U	Y	U	U	U	Semi-automated	Dispunc (dev. David Plummer UCL)	Y *ref says manual outlining may be required*	U	N	N	U	U	U	U
Karlinska, I., Siger, M., Lewanska, M. and Selmaj, K.	2008	N	T2, T1	U	U	U	U	U	U	Semi-automated	Osiris software	N		N	N	U	U	U	U
Lin, X., Tench, C. R., Morgan, P. S. and Constantinescu, C. S.	2008	Y - correction for image distortion due to diffusion-induced gradient currents	T2	PD	U	Y	U	U	U	Semi-automated	Locally developed ('CRT')	N		N	N	U	U	U	U
Amato, M. P., Portaccio, E., Stromillo, M. L., Goretti, B., Zipoli, V., Siracusa, G., Battaglini, M., Giorgio, A., Bartolozzi, M. L., Guidi, L., Sorbi, S., Federico, A. and De Stefano, N.	2008	N	T2, T1	U	1	Y	U	U	U	Semi-automated	Jim 3.0	Y	U	N	N	U	U	U	U
Parmenter, B. A., Zivadinov, R., Kerenyi, L., Gavett, R., Weinstock-Guttman, B., Dwyer, M. G., Garg, N., Munschauer, F. and Benedict, R. H.	2007	N	FLAIR, T1	U	U	Y	U	U	U	Semi-automated	Refs lead back to same as Rovaris 2008	N		N	N	U	U	U	U
Houtchens, M. K., Benedict, R. H., Killiany, R., Sharma, J., Jaisani, Z., Singh, B., Weinstock-Guttman, B., Guttmann, C. R. and Bakshi, R.	2007	N	FLAIR, T1	U	U	Y	U	Technicians	U	Semi-automated	Jim 3.0	N		N	N	U	U	Y	U
Lazeron, R. H., de Sonneville, L. M., Scheltens, P., Polman, C. H. and Barkhof, F.	2006	N	T2, T1	U	U	U	U	U	U	Semi-automated	In house 'Show Images'	N		N	N	U	U	U	U (given in previous paper - 30-45 mins for T2, 30 mins for T1)
Benedict, R. H., Bruce, J. M., Dwyer, M. G., Abdelrahman, N., Hussein, S., Weinstock-Guttman, B., Garg, N., Munschauer, F. and Zivadinov, R.	2006	N	T2, T1	U	3	Y	U	U	Y	Semi-automated	U	N		N	N	U	U	U	U
Lazeron, R. H., Boringa, J. B., Schouten, M., Uitdehaag, B. M., Bergers, E., Lindeboom, J., Eikelenboom, M. I., Scheltens, P. H., Barkhof, F. and Polman, C. H.	2005	N	T2, T1	U	U	U	U	U	U	Semi-automated	In house 'Show Images'	N		N	N	U	U	Y	U (given in previous paper - 30-45 mins for T2, 30 mins for T1)
Deloire, M. S. A., Salort, E., Bonnet, M., Arimone, Y., Boudineau, M., Amieva, H., Barroso, B., Ouallet, J. C., Pachai, C., Galliaud, E., Petry, K. G., Dousset, V., Fabrigoule, C. and Brochet, B.	2005	Y	FLAIR	U	2	Y	U	Neurologists	U	Semi-automated	Theralys	Y	2 neurologists	N	N	Y	U	U	U
Archibald, C. J., Wei, X., Scott, J. N., Wallace, C. J., Zhang, Y., Metz, L. M. and Mitchell, J. R.	2004	N	T2, T1	FLAIR (for T2)	1	Y	Y	Radiologist	Y (author)	Semi-automated	U	N		N	Y	U	U	Y 'evaluated extensively' previously	U
Benedict, R. H., Weinstock-Guttman, B., Fishman, I., Sharma, J., Tjoa, C. W. and Bakshi, R.	2004	N	T1, FLAIR	U	1	Y	U	Trained technician	N	Semi-automated	Java Image	N		N	N	U	N	Y (refers back to Bermel 2002)	U
Christodoulou, C., Krupp, L. B., Liang, Z., Huang, W.,---	2003	N	U	U	U	N	U	U	N	Semi-automated	U	N		N	N	U	N	N	U
Bermel, R. A., Bakshi, R., Tjoa, C., Puli, S. R. and Jacobs, L.	2002	N	FLAIR , T1	FLAIR (for T1)	1	Y	U	U	Y (author)	Manual for FLAIR, semi-automated for T1)	Java Image 1.0, Xinapse	N/A	Y (author)	N	N	U	Y(part) intra-observer variability, for 10 scans, mean coefficients of variation 1.2% for T2LV, 1.7% for T1LV	N	U
Zivadinov, R., De Masi, R., Nasuelli, D., Monti Bragadin, L., Ukmar, M., Pozzi-Mucelli, R. S., Grop, A., Cazzato, G. and Zorzon, M.	2001	N	T2, T1	U	2	Y	Y	Neuroradiologists	Y	Semi-automated	U	N		N	N	U	U	U	U
Nocentini, U., Rossini, P. M., Carlesimo, G. A., Graceffa, A., Grasso, M. G., Lupoi, D., Oliveri, M., Orlacchio, A., Pozzilli, C., Rizzato, B. and Caltagirone, C.	2001	N	U	U	3	Y	U	U	U	Semi-automated	U	N		N	N	U	less than 5% difference between 3 investigators'	U	U
Kalkers, N. F., Bergers, L., de Groot, V., Lazeron, R. H., van Walderveen, M. A., Uitdehaag, B. M., Polman, C. H. and Barkhof, F.	2001	N	T1, T2	U	U	Y	Y (not radiologists, but reference to training programme)	U	U	Semi-automated	U	N		N	N	U	N	(sort of) - reference to training and all raters having <3% CoV for T2, and <5% for T1	U
Snyder, P. J. and Cappelleri, J. C.	2001	N	T2,PD	U	3	U	U	U	U	Manual on hard copy	N/A	N/A		N	N	U	Y	N	U
Comi, G., Rovaris, M., Falautano, M., Santuccio, G., Martinelli, V., Rocca, M. A., Possa, F., Leocani, L., Paulesu, E. and Filippi, M.	1999	Y - reformatting to produce 24 slices aligned with TSE (PD/T2) sequence	PD, T1	T2	2 (agreement) for marking then 1 for calculating volume	Y	U	Part - technician for final part	Y (part) - initial marking, then technician unnamed	Semi-automated	U	N		N	N	U	U	U	U
Camp, S. J., Stevenson, V. L., Thompson, A. J., Miller, D. H., Borras, C., Auriacombe, S., Brochet, B., Falautano, M., Filippi, M., Herisse-Dulo, L., Montalban, X., Parrcira, E., Polman, C. H., De Sa, J. and Langdon, D. W.	1999	N	T1, T2	U	U	U	U	U	Y	Semi-automated	U	N		N	N	U	U	U	U
Sun, X., Tanaka, M., Kondo, S., Okamoto, K. and Hirai, S.	1998	N	U	U	2: 1 marked, 1 confirmed	U	U	Doctors	U	Lesion count and manual	U	N/A		N	N	U	U ('confirmed by another doctor'	U	U
Rovaris, M., Filippi, M., Falautano, M., Minicucci, L., Rocca, M. A., Martinelli, V. and Comi, G.	1998	N	PD, T1	T2	2 (agreement) for marking then 1 for calculating volume	Y	U	Part - technician for final part		Semi-automated	U	N		N	N	U	U	Y 'less than 5% intraobserver CV' previously	U
Hohol, M. J., Guttmann, C. R., Orav, J., Mackin, G. A., Kikinis, R., Khoury, S. J., Jolesz, F. A. and Weiner, H. L.	1997	N	PD,T2	U	U	U	U	U	U	Apparently fully automated?? I'm counting it as semi-automated	U	N		N	N	U	U	U	U
Patti, F., Di Stefano, M., De Pascalis, D., Ciancio, M. R., De Bernardis, E., Nicoletti, F. and Reggio, A.	1995	N	T2	U	U	Y	Y	Neuroradiologist	U	Manual (?plus Ormerod score)	U	N/A	Y (Neurorad.)	N	N	U	U	U	U
Comi, G., Filippi, M., Martinelli, V., Campi, A., Rodegher, M., Alberoni, M., Sirabian, G. and Canal, N.	1995	N	T2	U	2 (agreement)	Y	U	U	Y	Lesion score	U	N/A		N/A	N	U	U	U	U
Moller, A., Wiedemann, G., Rohde, U., Backmund, H. and Sonntag, A.	1994	N	T2	U	1	Y	Y	Neuroradiologist	Y	Manual	U - video display-ball track and cursor	N/A	Y(Neurorad.)	N	N	U	U	U	U
Swirsky-Sacchetti, T., Field, H. L., Mitchell, D. R., Seward, J., Lublin, F. D., Knobler, R. L. and Gonzalez, C. F.	1992	N	T2	U	1	Y	Y	Neuroradiologist	N	Manual	U	N/A	Y(Neurorad.)	N	N	U	U	U	U
Ron, M. A., Callanan, M. M. and Warrington, E. K.	1991	N	U	U	U	U	U	U	U	Lesion score	U	N/A		N/A	N	U	U	U	U
Pozzilli, C., Passafiume, D., Bernardi, S., Pantano, P., Incoccia, C., Bastianello, S., Bozzao, L., Lenzi, G. L. and Fieschi, C.	1991	N	U	U	1	Y	Y	Neuroradiologist	Y	Lesion score	U	N/A		N/A	N	U	U	U	U
Izquierdo, G., Campoy, F., Jr., Mir, J., Gonzalez, M. and Martinez-Parra, C.	1991	N	T2	U	1	Y	Y	Neuroradiologist	U	Manual area calculation (using overlaid grid)	U	N/A		N	Y	U	U	U	U
Anzola, G. P., Bevilacqua, L., Cappa, S. F., Capra, R., Faglia, L., Farina, E., Frisoni, G., Mariani, C., Pasolini, M. P. and Vignolo, L. A.	1990	N	U	U	U	Y	U	U	U	Lesion score	U	N/A		N/A	Y	U	U	U	U
Franklin, G. M., Heaton, R. K., Nelson, L. M., Filley, C. M. and Seibert, C.	1988	N	T2	U	1	Y	Y	Neuroradiologist	U	Lesion score	U	N/A		N/A	N	U	U	U	U
Huber, S. J., Paulson, G. W. and Shuttleworth, E. C.	1987	N	U	U	2 (interobserver differences averaged)	Y	Y	Neuroradiologists	U	Lesion score	U	N/A		N/A	N	U	U	U	U

## Sheet: T2 analysis
REFERENCE		QUALITY SCORE	PARTICIPANT NUMBER	COGNTIVELY PRESERVED GROUP			COGNITIVELY IMPAIRED GROUP			CORRELATION WITH OVERALL COGNITIVE SCORE	CORRELATIONS WITH PASAT			CORRELATIONS WITH SDMT
FIRST AUTHOR	YEAR			PARTICIPANT NUMBER	AVERAGE LESION VOLUME	STANDARD DEVIATION	PARTICIPANT NUMBER	AVERAGE LESION VOLUME	STANDARD DEVIATION		3 SECOND VERSION	2 SECOND VERSION	PASAT (UNSPECIFIED)
Sacco	2015	6.5	46	26	5.403	5.28	20	14.26	15.04		-0.41	-0.26		-0.38
Yildiz	2014	7.5	78	43	5.342	7.084	35	8.212	9.022	-0.23
Laffon	2014	5	75	59			16			(not significant)	(not significant)
Niino	2014	3.5	184
Sbardella	2013	7	36								-0.31	-0.16
Mike	2013	7.5	49
Francis	2013	7.5	45	20	0.3	0.815	25	1.3	0.964
Rossi	2012	8	142	106	11.2	12.5	36	18.8	14.1
Mesaros	2012	7.5	82	49			33			-0.47	-0.46			-0.52
Lund	2012	4.5	50							-0.337
Bomboi	2011	9.5	19											(not significant)
Mike	2011	7.5	26									-0.338		-0.492
Akbar	2010	9.5	62	51	7.97	8.98	11	17.4	9.92
Heesen	2010	7	50	25	18.7	14.9	25	26.8	13.6				-0.07	-0.18
Patti	2009	9.5	327	253	5.0265	5.5476	74	8.5591	9.3768		-0.113	-0.103		-0.219
Krause	2009	6	22	11	5.1	10.4	11	3.3	3.35
Sanchez	2008	8.5	52	31	1.19	1.11	21	1.64	1.35	-0.31
Rovaris	2008	9.5	62	50	12.3	8.5	12	16.5	11	-0.16
Karlinska	2008	4.5	60	27	3.138	4.1297	33	7.85927	10.2835
Lin	2008	8	36	27	9.2	10.1	9	16.4	17.6	-0.4	-0.4
Amato	2008	8.5	47	36	12.7	11.7	11	22.7	14.1
Houtchens	2007	10	31										-0.501	-0.524
Parmenter	2007	6	111
Lazeron	2006	6	32
Benedict	2006	6.5	82	33	9.18	9.01	49	20.36	20
Lazeron	2005	6	82	27			55			-0.418	-0.405	-0.374		-0.503
Deloire	2005	8.5	58								-0.34			-0.51
Archibald	2004	7	20
Benedict	2004	7.5	37
Christodoulou	2003		37							-0.6			-0.487	-0.637
Bermel	2002	7	23							(not significant)				(not significant)
Zivadinov	2001	9.5	63	48	4.7	7.415	15	7.1	8.475
Nocentini	2001	4.5	44	18	7.51	2.7	26	13.0581	5.81234
Kalkers	2001	7.5	134							-0.25	-0.25
Snyder	2001	7.5	41							-0.4			-0.4
Comi	1999	8.5	22	11	12.1	13	11	48.5	13.9
Camp	1999	6	63							-0.45
Sun	1998	5	20
Rovaris	1998	9	30	10	10.6	7.2	20	27.8	15.7
Hohol	1997
Patti	1995	5.5	26	13			13			-0.106
Comi	1995	5.5	17	9	61	21.25	8	115	24
Moller	1994	7	25
Swirsky-Sacchetti	1992	6	42
Ron	1991	5	58							-0.23
Pozzilli	1991	6	17	9	35.4	16.3	8	40.04	13.8
Izquierdo	1991	3.5	35
Anzola	1990	5	41
Franklin	1988	4	60	24	17.4		36	26.1		-0.35				-0.29
Huber	1987	3	32	12	90.83	51.04	20	118.352	70.0864

## Sheet: T1 analysis
REFERENCE		QUALITY SCORE	PARTICIPANT NUMBER	COGNTIVELY PRESERVED GROUP			COGNITIVELY IMPAIRED GROUP			CORRELATION WITH OVERALL COGNITIVE SCORE
FIRST AUTHOR	YEAR			PARTICIPANT NUMBER	AVERAGE LESION VOLUME	STANDARD DEVIATION	PARTICIPANT NUMBER	AVERAGE LESION VOLUME	STANDARD DEVIATION
Laffon	2014	5	75	59			16
Mike	2013	7.5	49
Akbar	2010	9.5	62	51	0.24	1.49	11	0.45	1.32
Patti	2009	9.5	327	253	819.6	1341.4	74	1919.1	3300.9
Sanchez	2008	8.5	52	31	0.22	0.17	21	0.34	0.39	-0.215
Amato	2008	8.5	47	36	5.2	4.6	11	11.9	7.6
Houtchens	2007	10	31
Parmenter	2007	6	111
Sanfilipo	2006	7.5	40
Lazeron	2006	6	32
Benedict	2006	6.5	82	33	1.47	2.84	49	3.66	4.91
Lazeron	2005	6	82	27			55			-0.389
Archibald	2004	7	20
Benedict	2004	7.5	37
Bermel	2002	7	23
Zivadinov	2001	9.5	63	48	0.7	1.495	15	1.1	1.875
Kalkers	2001	7.5	134							-0.24
Comi	1999	8.5	22	11	1.9	1.95	11	19.3	11.2
Camp	1999	6	63							-0.45
Rovaris	1998	9	30	10	2.3	3.3	20	9.3	10.3

## Sheet: Key
ABBREVIATIONS USED THROUGHOUT
ABBREVIATION
Y	Yes
N	No
U	Unclear
N/A	Not applicable
COMMON COGNITIVE TEST BATTERIES/TESTS
BRB-N	Brief Repeatable Battery of Neuropsychological tests
MACFIMS	Minimal Assessment of Cognitive Function in Multiple Sclerosis
PASAT	Paced Auditory Serial Addition Test
SDMT	Symbol Digit Modalities Test
